# Supplementary material for: Transcription Profiling of Potato Leaves in Response to Heat Stress at Single‐Cell Resolution
Source: Plant Biotechnol J. 2026 Jan 13;24(5):2970–87. doi: 10.1111/pbi.70546 (PMC13110171; doi:10.1111/pbi.70546)
Supplement: Supplementary file 2 — Table S1: Statistics of preliminary mapping results of snRNA‐seq data. Table S2: Statistical computation of cell clusters. Table S3: The reported marker genes for cell clusters. Table S4: The GO enrichment results of marker genes for cell clusters. Table S5: Novel marker genes for cell clusters in potato. Table S6: Top 5 novel marker genes in different cell clusters. Table S7: Statistical table of the distribution information of subpopulations in cell trajectories. Table S8: Pseudo‐time trajectory branch Node I & II GO enrichment analysis results. Table S9: Expression matrix of up‐regulated DEGs under heat stress in PCs and PLCs. Table S10: GO enrichment analysis results of up‐regulated DEGs under high temperature stress in PCs and PLCs. Table S11: The core TFs in each cell cluster. Table S12: The DEGs of each cell cluster between CK and heat‐stress samples. Table S13: The core TFs of each cell cluster between CK and heat‐stress samples. Table S14: The core TFs of EC clusters between CK and heat‐stress samples. Table S15: Trajectory analysis identified the DEGs along with the timeline. Table S16: Identification of DEGs in all cell differentiation states. Table S17: Identification of DEGs in different cell differentiation branches. Table S18: The differentially expressed TFs in bulk RNA‐seq. Table S19: The hub TFs in WGCNA. Table S20: Co‐expression network of candidate core TFs within the brown module. Table S21: The primer sequences used for probe synthesis probe of in situ hybridization. Table S22: The primers used in this study. [file PBI-24-2970-s001.xlsx]

## Sheet: Table S1
Table S1. Statistics of preliminary mapping results of snRNA-seq data.
Group	Sample	Before fliter number	After filter number	Number of Reads	Valid Barcodes	Median UMI per cell	Median gene per cell
CK	CK1	13593	11959	328018881	92.5%	2250	1699
	CK2	20451	17107	423619207	93.7%	1917	1502
	CK3	16082	13607	379638316	92.5%	1628	1290
HT	HT1	6733	5973	350639855	94.7%	1962	1519
	HT2	18213	15513	404853887	91.9%	2491	1878
	HT3	14976	13185	322683831	94.0%	2199	1684

## Sheet: Table S2
Table S2. Statistical computation of cell clusters.
Cluster	Cell_number	Percentage	Cell_type	DEG_number
0	11172	14.44	mesophyll_cell	757
1	9757	12.62	mesophyll_cell	922
2	8158	10.55	mesophyll_cell	541
3	7166	9.27	vascullar_cell	454
4	6094	7.88	mesophyll_cell	489
5	5356	6.92	epidemis_cell	608
6	5179	6.7	epidemis_cell	732
7	4308	5.57	proliferating_cell	699
8	3547	4.59	vascullar_cell	634
9	2655	3.43	epidemis_cell	650
10	2068	2.67	epidemis_cell	816
11	2013	2.6	epidemis_cell	940
12	1994	2.58	propridium_cell	755
13	1709	2.21	vascullar_cell	587
14	1491	1.93	epidemis_cell	1320
15	1469	1.9	guard_cell	704
16	1366	1.77	vascullar_cell	908
17	781	1.01	unkown	1371
18	477	0.62	epidemis_cell	1100
19	343	0.44	proliferating_cell	1713
20	241	0.31	vascullar_cell	1498

## Sheet: Table S3
Table S3. The reported marker genes for cell clusters.
GeneID	GeneName	Cluster 0	Cluster 1	Cluster 2	Cluster 3	Cluster 4	Cluster 5	Cluster 6	Cluster 7	Cluster 8	Cluster 9	Cluster 10	Cluster 11	Cluster 12	Cluster 13	Cluster 14	Cluster 15	Cluster 16	Cluster 17	Cluster 18	Cluster 19	Cluster 20	Symbol	Description	GO	KEGG	KO_ENTRY
Soltu.DM.01G029600	Soltu.DM.01G029600	0.223094	0.283249	0.339198	0.343701	0.197978	6.63052	7.77496	0.325245	0.549335	4.18527	5.43061	7.87793	0.663031	0.372795	3.60814	1.22078	0.389778	0.480946	2.82902	0.432305	0.700696	CER1	PREDICTED: protein ECERIFERUM 1-like [Solanum tuberosum]	GO:0005783(endoplasmic reticulum);GO:0010025(wax biosynthetic process);GO:0010143(cutin biosynthetic process);GO:0043668(exine);GO:0048653(anther development)	00073(Cutin, suberine and wax biosynthesis)	K15404
Soltu.DM.05G011870	Soltu.DM.05G011870	0.271146	0.278969	0.322964	0.372996	0.255195	4.9864	6.87358	0.293532	0.514285	5.88693	4.33486	4.38934	0.630006	0.279396	5.29992	5.00509	0.491926	0.643202	2.82212	0.418616	0.481542	LTPG1	PREDICTED: non-specific lipid transfer protein GPI-anchored 1 [Solanum tuberosum]	GO:0005576(extracellular region);GO:0005783(endoplasmic reticulum);GO:0005794(Golgi apparatus);GO:0005886(plasma membrane);GO:0006869(lipid transport);GO:0008289(lipid binding);GO:0009505(plant-type cell wall);GO:0031225(anchored component of membrane);GO:0042335(cuticle development);GO:0046658(anchored component of plasma membrane);GO:0050832(defense response to fungus)	NA	NA
Soltu.DM.08G015830	Soltu.DM.08G015830	0.11861	0.161571	0.205886	0.193487	0.132298	2.03328	2.74708	0.178072	0.297706	2.73078	4.28612	1.32193	0.322251	0.172653	1.23465	1.60603	0.249524	0.631108	2.46338	0.225829	0.0984707	FDH	PREDICTED: 3-ketoacyl-CoA synthase 10 [Solanum tuberosum]	GO:0000038(very long-chain fatty acid metabolic process);GO:0005634(nucleus);GO:0005783(endoplasmic reticulum);GO:0005789(endoplasmic reticulum membrane);GO:0006633(fatty acid biosynthetic process);GO:0008610(lipid biosynthetic process);GO:0009409(response to cold);GO:0009416(response to light stimulus);GO:0009913(epidermal cell differentiation);GO:0016020(membrane);GO:0016021(integral component …	00062(Fatty acid elongation)	K15397
Soltu.DM.09G028830	Soltu.DM.09G028830	0.133882	0.0669596	0.142172	0.119462	0.337569	0.20337	0.123042	0.137969	0.118341	0.111134	0.182971	2.3856	1.12632	0.0925412	0.161673	24.7103	0.124635	0.127119	0.355755	0.11172	0.19488	FAMA	PREDICTED: transcription factor FAMA [Solanum tuberosum]	GO:0003677(DNA binding);GO:0003700(DNA binding transcription factor activity);GO:0005515(protein binding);GO:0005634(nucleus);GO:0006351(transcription, DNA-templated);GO:0010052(guard cell differentiation);GO:0010377(guard cell fate commitment);GO:0010444(guard mother cell differentiation);GO:0045597(positive regulation of cell differentiation);GO:0045893(positive regulation of transcription, DNA…	04016(MAPK signaling pathway - plant)	K20558
Soltu.DM.02G013580	Soltu.DM.02G013580	0.0730049	0.0426243	0.0570729	0.650332	0.083664	0.0320323	0.0434884	0.156439	0.0597226	0.0309737	0.0989683	0.0451787	0.0840791	0.0703557	0.0351696	3.19957	0.316818	0.0404083	0.110436	0.12458	0.111584	KAT1	uncharacterized protein LOC102583546 [Solanum tuberosum]	GO:0005249(voltage-gated potassium channel activity);GO:0005887(integral component of plasma membrane);GO:0042391(regulation of membrane potential)	NA	NA
Soltu.DM.08G001280	Soltu.DM.08G001280	0.0359219	0.0109158	0.0115262	0.0289772	0.0409903	0.0668459	0.0289439	0.0182037	0.0293837	0.0198593	0.0261377	0.0421964	0.0690572	0.0129918	0.0761704	8.71878	0.0348607	0.0169792	0.0194534	0.0429096	0	ALMT12	PREDICTED: aluminum-activated malate transporter 12-like [Solanum tuberosum]	GO:0009705(plant-type vacuole membrane);GO:0015140(malate transmembrane transporter activity)	NA	NA
Soltu.DM.05G013680	Soltu.DM.05G013680	3.26236	3.19589	2.74893	2.31043	2.95154	1.29521	1.7212	2.46516	1.06414	1.0957	1.22945	0.874014	1.85788	2.22944	1.43231	1.19193	1.29681	0.383236	0.567303	0.374127	0.430406	ndhL	PREDICTED: NAD(P)H-quinone oxidoreductase subunit L, chloroplastic [Solanum tuberosum]	GO:0009507(chloroplast);GO:0009535(chloroplast thylakoid membrane);GO:0009773(photosynthetic electron transport in photosystem I);GO:0010258(NADH dehydrogenase complex (plastoquinone) assembly);GO:0010598(NAD(P)H dehydrogenase complex (plastoquinone));GO:0016021(integral component of membrane);GO:0016655(oxidoreductase activity, acting on NAD(P)H, quinone or similar compound as acceptor);GO:00426…	00053(Ascorbate and aldarate metabolism);00480(Glutathione metabolism)	K21888
Soltu.DM.10G016620	Soltu.DM.10G016620	2.38987	3.16548	2.81521	2.50636	2.27528	1.38629	1.69068	2.35112	1.13893	1.39991	1.53779	1.13655	1.99681	2.36542	1.2569	1.10874	1.2613	0.899756	0.828381	0.534099	0.794325	PNSL1	PREDICTED: photosynthetic NDH subunit of lumenal location 1, chloroplastic [Solanum tuberosum]	GO:0005509(calcium ion binding);GO:0009507(chloroplast);GO:0009535(chloroplast thylakoid membrane);GO:0009543(chloroplast thylakoid lumen);GO:0009579(thylakoid);GO:0009654(photosystem II oxygen evolving complex);GO:0015979(photosynthesis);GO:0019898(extrinsic component of membrane);GO:0030095(chloroplast photosystem II)	00195(Photosynthesis)	K02717
Soltu.DM.08G001720	Soltu.DM.08G001720	0.104229	0.122613	0.12654	0.142063	0.0941342	0.226889	0.1715	0.139865	0.404298	0.182661	0.161919	0.609472	5.41979	0.139333	0.119068	0.341798	0.193205	0.197163	0.234354	0.401639	0.320582	ENODL15	PREDICTED: early nodulin-like protein 1 [Solanum tuberosum]	GO:0046658(anchored component of plasma membrane)	00230(Purine metabolism);00240(Pyrimidine metabolism);03020(RNA polymerase)	K03006
Soltu.DM.06G008810	Soltu.DM.06G008810	0.0428206	0.0620183	0.0839221	0.079201	0.0433399	0.15759	0.105042	0.0837295	0.386212	0.142404	0.108635	0.565437	3.7983	0.0777366	0.0720201	0.293057	0.0708599	0.073842	0.263925	0.168929	0.0772379	CCS52B	PREDICTED: protein FIZZY-RELATED 3 [Solanum tuberosum]	GO:0005515(protein binding);GO:0005634(nucleus);GO:0005834(heterotrimeric G-protein complex);GO:0007049(cell cycle);GO:0007165(signal transduction);GO:0010997(anaphase-promoting complex binding);GO:0016567(protein ubiquitination);GO:0051301(cell division);GO:0097027(ubiquitin-protein transferase activator activity);GO:1904668(positive regulation of ubiquitin protein ligase activity)	04120(Ubiquitin mediated proteolysis)	K03364
Soltu.DM.11G009620	Soltu.DM.11G009620	0.0142138	0.0367243	0.0403222	0.047741	0.0181011	0.0638613	0.0594541	0.694007	0.0564933	0.0608679	0.0494426	0.531058	0.532732	0.045229	0.0314916	0.0674212	0.0463902	0.0562013	0.0455901	1.79182	0.0572791	CYCA1;1	PREDICTED: cyclin-A1-4 isoform X2 [Solanum tuberosum]	GO:0005515(protein binding);GO:0005634(nucleus);GO:0005737(cytoplasm);GO:0007049(cell cycle);GO:0016538(cyclin-dependent protein serine/threonine kinase regulator activity);GO:0051301(cell division);GO:0051726(regulation of cell cycle)	NA	NA
Soltu.DM.09G024150	Soltu.DM.09G024150	0.263128	0.134266	0.236545	2.16969	0.207489	0.0656063	0.0792252	0.166698	0.453394	0.106062	0.169204	0.121674	0.336933	0.217494	0.107054	0.0755627	0.17536	0.0842297	0.373852	0.125365	0.104037	STP13	PREDICTED: sugar transport protein 13 [Solanum tuberosum]	GO:0005351(carbohydrate:proton symporter activity);GO:0005355(glucose transmembrane transporter activity);GO:0005887(integral component of plasma membrane);GO:0046323(glucose import)	NA	NA
Soltu.DM.04G036750	Soltu.DM.04G036750	0.188474	0.180549	0.210311	0.198245	0.212157	0.0904436	0.0809661	0.115191	0.10784	0.104093	0.107646	0.0775301	0.191698	0.100416	0.0396585	0.128941	3.70145	0.0891575	0.125749	0.13075	0.0751469	CLV1	PREDICTED: receptor protein kinase CLAVATA1 [Solanum tuberosum]	GO:0000325(plant-type vacuole);GO:0004674(protein serine/threonine kinase activity);GO:0005515(protein binding);GO:0005524(ATP binding);GO:0005886(plasma membrane);GO:0006468(protein phosphorylation);GO:0007169(transmembrane receptor protein tyrosine kinase signaling pathway);GO:0007172(signal complex assembly);GO:0009506(plasmodesma);GO:0009934(regulation of meristem structural organization);GO:…	NA	NA
Soltu.DM.02G011940	Soltu.DM.02G011940	0.242784	0.0923091	0.0931515	0.135813	0.169126	0.0997343	0.108954	0.122011	0.0795751	0.0666281	0.0754139	0.072201	0.0719912	0.083656	0.123877	0.0878627	4.23021	0.0486102	0.0933734	0.444195	0.0590225	PP2A1	PREDICTED: protein PHLOEM PROTEIN 2-LIKE A1-like [Solanum tuberosum]	GO:0005634(nucleus);GO:0009625(response to insect);GO:0030246(carbohydrate binding);GO:0043394(proteoglycan binding)	NA	NA

## Sheet: Table S4
Table S4. The GO enrichment results of marker genes for cell clusters.
ID	Description	GeneRatio	BgRatio	RichFactor	Pvalue	Qvalue	GeneID	Count	Celltype
GO:0022625	cytosolic large ribosomal subunit	90/2606	224/29983	0.401786	1.29738e-37	1.5077e-34	Soltu.DM.05G025110/Soltu.DM.08G021140/Soltu.DM.09G007410/Soltu.DM.06G028660/Soltu.DM.09G006580/Soltu.DM.09G021280/Soltu.DM.06G028650/Soltu.DM.05G023430/Soltu.DM.01G043750/Soltu.DM.11G000860/Soltu.DM.03G026000/Soltu.DM.09G022170/Soltu.DM.01G006830/Soltu.DM.06G033140/Soltu.DM.05G004990/Soltu.DM.12G025690/Soltu.DM.01G039630/Soltu.DM.06G029900/Soltu.DM.01G043300/Soltu.DM.09G004520/Soltu.DM.03G017900/…	90	EC
GO:0003735	structural constituent of ribosome	124/2606	476/29983	0.260504	1.74206e-29	1.01223e-26	Soltu.DM.01G010290/Soltu.DM.01G010280/Soltu.DM.01G010300/Soltu.DM.05G025110/Soltu.DM.08G021140/Soltu.DM.09G007410/Soltu.DM.06G028660/Soltu.DM.09G006580/Soltu.DM.09G021280/Soltu.DM.02G012880/Soltu.DM.06G028650/Soltu.DM.05G023430/Soltu.DM.10G001200/Soltu.DM.04G025220/Soltu.DM.01G043750/Soltu.DM.11G000860/Soltu.DM.03G026000/Soltu.DM.04G029870/Soltu.DM.09G022170/Soltu.DM.01G006830/Soltu.DM.02G021810/…	124	EC
GO:0022627	cytosolic small ribosomal subunit	49/2606	112/29983	0.4375	4.55335e-23	1.76383e-20	Soltu.DM.01G010290/Soltu.DM.02G012880/Soltu.DM.10G001200/Soltu.DM.04G025220/Soltu.DM.04G029870/Soltu.DM.01G025380/Soltu.DM.02G021810/Soltu.DM.01G021850/Soltu.DM.12G004100/Soltu.DM.02G013410/Soltu.DM.07G026870/Soltu.DM.04G000950/Soltu.DM.10G025200/Soltu.DM.01G037110/Soltu.DM.01G025780/Soltu.DM.10G025050/Soltu.DM.07G012360/Soltu.DM.01G039380/Soltu.DM.04G004720/Soltu.DM.05G006120/Soltu.DM.01G042720/…	49	EC
GO:0000786	nucleosome	26/2606	42/29983	0.619048	9.7108e-18	2.82124e-15	Soltu.DM.06G031470/Soltu.DM.02G024150/Soltu.DM.11G026300/Soltu.DM.04G007380/Soltu.DM.11G026280/Soltu.DM.09G025790/Soltu.DM.05G025140/Soltu.DM.06G031290/Soltu.DM.01G025570/Soltu.DM.01G027950/Soltu.DM.04G003280/Soltu.DM.02G016840/Soltu.DM.06G004290/Soltu.DM.06G031270/Soltu.DM.06G031330/Soltu.DM.06G004300/Soltu.DM.11G020500/Soltu.DM.12G007650/Soltu.DM.06G031350/Soltu.DM.01G023390/Soltu.DM.10G004810/…	26	EC
GO:0006334	nucleosome assembly	32/2606	72/29983	0.444444	8.33133e-16	1.93638e-13	Soltu.DM.02G024150/Soltu.DM.11G026300/Soltu.DM.04G007380/Soltu.DM.11G026280/Soltu.DM.09G025790/Soltu.DM.06G030150/Soltu.DM.05G025140/Soltu.DM.06G031290/Soltu.DM.01G025570/Soltu.DM.01G027950/Soltu.DM.04G003280/Soltu.DM.11G004030/Soltu.DM.11G020870/Soltu.DM.02G016840/Soltu.DM.06G004290/Soltu.DM.06G031270/Soltu.DM.06G031330/Soltu.DM.06G004300/Soltu.DM.11G020500/Soltu.DM.12G007650/Soltu.DM.06G031350/…	32	EC
GO:0002181	cytoplasmic translation	30/2606	64/29983	0.46875	1.08271e-15	2.09704e-13	Soltu.DM.05G025110/Soltu.DM.06G028660/Soltu.DM.05G023430/Soltu.DM.11G000860/Soltu.DM.01G006830/Soltu.DM.05G004990/Soltu.DM.12G025690/Soltu.DM.06G029900/Soltu.DM.01G043300/Soltu.DM.03G017900/Soltu.DM.06G021100/Soltu.DM.01G039550/Soltu.DM.12G004170/Soltu.DM.07G005190/Soltu.DM.01G001690/Soltu.DM.02G027720/Soltu.DM.05G022820/Soltu.DM.10G001950/Soltu.DM.03G005430/Soltu.DM.02G007580/Soltu.DM.12G022210/…	30	EC
GO:0006412	translation	71/2606	369/29983	0.192412	1.51833e-10	2.52065e-08	Soltu.DM.08G021140/Soltu.DM.09G007410/Soltu.DM.09G021280/Soltu.DM.02G012880/Soltu.DM.04G025220/Soltu.DM.01G043750/Soltu.DM.04G029870/Soltu.DM.01G025380/Soltu.DM.06G033140/Soltu.DM.01G039630/Soltu.DM.09G004520/Soltu.DM.06G021330/Soltu.DM.06G030560/Soltu.DM.03G036070/Soltu.DM.11G021840/Soltu.DM.08G030030/Soltu.DM.02G013410/Soltu.DM.10G028990/Soltu.DM.06G001910/Soltu.DM.08G001110/Soltu.DM.06G032940/…	71	EC
GO:0010025	wax biosynthetic process	16/2606	31/29983	0.516129	8.58316e-10	1.24682e-07	Soltu.DM.01G029600/Soltu.DM.08G008940/Soltu.DM.07G001410/Soltu.DM.09G029490/Soltu.DM.08G015670/Soltu.DM.01G025130/Soltu.DM.01G048820/Soltu.DM.02G025730/Soltu.DM.05G025000/Soltu.DM.05G003210/Soltu.DM.10G005260/Soltu.DM.12G006600/Soltu.DM.08G001020/Soltu.DM.03G032020/Soltu.DM.01G029650/Soltu.DM.01G029640	16	EC
GO:0010143	cutin biosynthetic process	15/2606	30/29983	0.5	5.14998e-09	6.6498e-07	Soltu.DM.01G029600/Soltu.DM.08G008940/Soltu.DM.08G015670/Soltu.DM.01G025130/Soltu.DM.03G018100/Soltu.DM.05G026040/Soltu.DM.01G048820/Soltu.DM.01G033720/Soltu.DM.07G022050/Soltu.DM.11G005310/Soltu.DM.09G000490/Soltu.DM.12G026580/Soltu.DM.03G030680/Soltu.DM.01G029650/Soltu.DM.01G029640	15	EC
GO:0006633	fatty acid biosynthetic process	34/2606	136/29983	0.25	1.27802e-08	1.4852e-06	Soltu.DM.01G025130/Soltu.DM.06G003120/Soltu.DM.05G000010/Soltu.DM.03G000410/Soltu.DM.08G015830/Soltu.DM.01G048820/Soltu.DM.02G025730/Soltu.DM.12G010410/Soltu.DM.08G029020/Soltu.DM.11G026450/Soltu.DM.01G022640/Soltu.DM.06G033680/Soltu.DM.05G003210/Soltu.DM.09G025530/Soltu.DM.10G005260/Soltu.DM.02G013830/Soltu.DM.12G024780/Soltu.DM.06G027060/Soltu.DM.06G015720/Soltu.DM.08G029540/Soltu.DM.09G000740/…	34	EC
GO:0051276	chromosome organization	258197	21/29983	0.571429	2.52698e-08	2.66965e-06	Soltu.DM.11G026300/Soltu.DM.04G007380/Soltu.DM.03G014890/Soltu.DM.11G026280/Soltu.DM.05G025140/Soltu.DM.06G031290/Soltu.DM.06G004290/Soltu.DM.06G031270/Soltu.DM.06G031330/Soltu.DM.06G004300/Soltu.DM.11G020500/Soltu.DM.06G031350	12	EC
GO:0005516	calmodulin binding	44/2606	224/29983	0.196429	2.41006e-07	2.33395e-05	Soltu.DM.09G010750/Soltu.DM.04G019410/Soltu.DM.10G018830/Soltu.DM.03G022360/Soltu.DM.11G007610/Soltu.DM.09G003250/Soltu.DM.12G025910/Soltu.DM.10G028320/Soltu.DM.11G001060/Soltu.DM.02G018530/Soltu.DM.03G003710/Soltu.DM.06G013840/Soltu.DM.10G000120/Soltu.DM.02G008210/Soltu.DM.10G004700/Soltu.DM.10G023890/Soltu.DM.10G022000/Soltu.DM.10G029710/Soltu.DM.03G027300/Soltu.DM.06G001950/Soltu.DM.03G021780/…	44	EC
GO:0007018	microtubule-based movement	22/2606	80/29983	0.275	7.9355e-07	6.58706e-05	Soltu.DM.02G027030/Soltu.DM.01G050020/Soltu.DM.02G024240/Soltu.DM.10G016340/Soltu.DM.04G033360/Soltu.DM.08G026240/Soltu.DM.01G048230/Soltu.DM.01G017980/Soltu.DM.02G011130/Soltu.DM.09G023790/Soltu.DM.04G030920/Soltu.DM.01G038600/Soltu.DM.08G010440/Soltu.DM.09G002930/Soltu.DM.10G025020/Soltu.DM.04G012430/Soltu.DM.04G012420/Soltu.DM.03G035510/Soltu.DM.06G017050/Soltu.DM.03G010650/Soltu.DM.02G001560/…	22	EC
GO:0005871	kinesin complex	22/2606	80/29983	0.275	7.9355e-07	6.58706e-05	Soltu.DM.02G027030/Soltu.DM.01G050020/Soltu.DM.02G024240/Soltu.DM.10G016340/Soltu.DM.04G033360/Soltu.DM.08G026240/Soltu.DM.01G048230/Soltu.DM.01G017980/Soltu.DM.02G011130/Soltu.DM.09G023790/Soltu.DM.04G030920/Soltu.DM.01G038600/Soltu.DM.08G010440/Soltu.DM.09G002930/Soltu.DM.10G025020/Soltu.DM.04G012430/Soltu.DM.04G012420/Soltu.DM.03G035510/Soltu.DM.06G017050/Soltu.DM.03G010650/Soltu.DM.02G001560/…	22	EC
GO:0042335	cuticle development	15/2606	45/29983	0.333333	3.25535e-06	0.000252204	Soltu.DM.04G019850/Soltu.DM.07G001410/Soltu.DM.05G011870/Soltu.DM.11G007720/Soltu.DM.05G010420/Soltu.DM.08G015830/Soltu.DM.02G025730/Soltu.DM.05G025000/Soltu.DM.05G003210/Soltu.DM.10G005260/Soltu.DM.01G032350/Soltu.DM.06G034020/Soltu.DM.03G032020/Soltu.DM.02G033700/Soltu.DM.04G019810	15	EC
GO:0000028	ribosomal small subunit assembly	258167	30/29983	0.366667	2.4027e-05	0.00174512	Soltu.DM.02G021810/Soltu.DM.10G025200/Soltu.DM.10G025050/Soltu.DM.01G039380/Soltu.DM.03G029460/Soltu.DM.03G024020/Soltu.DM.01G003600/Soltu.DM.09G002880/Soltu.DM.01G003610/Soltu.DM.12G013220/Soltu.DM.12G003870	11	EC
GO:0006342	chromatin silencing	16/2606	59/29983	0.271186	2.97959e-05	0.00192822	Soltu.DM.10G005910/Soltu.DM.10G024770/Soltu.DM.06G028860/Soltu.DM.01G039150/Soltu.DM.06G034930/Soltu.DM.10G001920/Soltu.DM.09G025090/Soltu.DM.11G026770/Soltu.DM.01G001630/Soltu.DM.09G002580/Soltu.DM.12G022120/Soltu.DM.12G000130/Soltu.DM.11G026750/Soltu.DM.03G000300/Soltu.DM.07G016700/Soltu.DM.01G005850	16	EC
GO:0102336	3-oxo-arachidoyl-CoA synthase activity	258136	26/29983	0.384615	3.48921e-05	0.00192822	Soltu.DM.05G000010/Soltu.DM.03G000410/Soltu.DM.08G015830/Soltu.DM.02G025730/Soltu.DM.11G026450/Soltu.DM.05G003210/Soltu.DM.09G025530/Soltu.DM.10G005260/Soltu.DM.06G019860/Soltu.DM.08G015990	10	EC
GO:0102337	3-oxo-cerotoyl-CoA synthase activity	258136	26/29983	0.384615	3.48921e-05	0.00192822	Soltu.DM.05G000010/Soltu.DM.03G000410/Soltu.DM.08G015830/Soltu.DM.02G025730/Soltu.DM.11G026450/Soltu.DM.05G003210/Soltu.DM.09G025530/Soltu.DM.10G005260/Soltu.DM.06G019860/Soltu.DM.08G015990	10	EC
GO:0102338	3-oxo-lignoceronyl-CoA synthase activity	258136	26/29983	0.384615	3.48921e-05	0.00192822	Soltu.DM.05G000010/Soltu.DM.03G000410/Soltu.DM.08G015830/Soltu.DM.02G025730/Soltu.DM.11G026450/Soltu.DM.05G003210/Soltu.DM.09G025530/Soltu.DM.10G005260/Soltu.DM.06G019860/Soltu.DM.08G015990	10	EC
GO:0102756	very-long-chain 3-ketoacyl-CoA synthase activity	258136	26/29983	0.384615	3.48921e-05	0.00192822	Soltu.DM.05G000010/Soltu.DM.03G000410/Soltu.DM.08G015830/Soltu.DM.02G025730/Soltu.DM.11G026450/Soltu.DM.05G003210/Soltu.DM.09G025530/Soltu.DM.10G005260/Soltu.DM.06G019860/Soltu.DM.08G015990	10	EC
GO:0000027	ribosomal large subunit assembly	14/2606	48/29983	0.291667	3.82561e-05	0.00192822	Soltu.DM.09G007410/Soltu.DM.01G043750/Soltu.DM.11G000860/Soltu.DM.06G033140/Soltu.DM.09G004520/Soltu.DM.06G030560/Soltu.DM.06G032940/Soltu.DM.10G022200/Soltu.DM.06G002480/Soltu.DM.10G024640/Soltu.DM.10G029480/Soltu.DM.12G028520/Soltu.DM.10G020740/Soltu.DM.05G024450	14	EC
GO:0003777	microtubule motor activity	18/2606	73/29983	0.246575	3.94923e-05	0.00192822	Soltu.DM.02G027030/Soltu.DM.01G050020/Soltu.DM.02G024240/Soltu.DM.10G016340/Soltu.DM.01G048230/Soltu.DM.01G017980/Soltu.DM.02G011130/Soltu.DM.09G023790/Soltu.DM.04G030920/Soltu.DM.01G038600/Soltu.DM.08G010440/Soltu.DM.04G012430/Soltu.DM.04G012420/Soltu.DM.03G035510/Soltu.DM.06G017050/Soltu.DM.03G010650/Soltu.DM.02G001560/Soltu.DM.04G024610	18	EC
GO:0009913	epidermal cell differentiation	258044	13/29983	0.538462	3.98218e-05	0.00192822	Soltu.DM.08G022140/Soltu.DM.10G000400/Soltu.DM.03G002870/Soltu.DM.02G019860/Soltu.DM.08G015830/Soltu.DM.03G035320/Soltu.DM.01G024030	7	EC
GO:0009819	drought recovery	258136	27/29983	0.37037	5.11059e-05	0.00237562	Soltu.DM.06G028380/Soltu.DM.10G020990/Soltu.DM.01G000710/Soltu.DM.09G005690/Soltu.DM.01G039490/Soltu.DM.03G011480/Soltu.DM.09G005700/Soltu.DM.03G021360/Soltu.DM.01G039500/Soltu.DM.03G037780	10	EC
GO:0045298	tubulin complex	258075	18/29983	0.444444	6.35509e-05	0.00284049	Soltu.DM.08G001430/Soltu.DM.06G013160/Soltu.DM.04G031730/Soltu.DM.12G000030/Soltu.DM.02G031800/Soltu.DM.06G031950/Soltu.DM.10G022890/Soltu.DM.10G019950	8	EC
GO:0010224	response to UV-B	18/2606	76/29983	0.236842	6.99448e-05	0.00285852	Soltu.DM.05G013520/Soltu.DM.10G020990/Soltu.DM.10G017480/Soltu.DM.09G005690/Soltu.DM.06G020450/Soltu.DM.01G024670/Soltu.DM.05G001950/Soltu.DM.08G011730/Soltu.DM.01G051040/Soltu.DM.10G027010/Soltu.DM.05G025260/Soltu.DM.03G036360/Soltu.DM.06G005160/Soltu.DM.03G033680/Soltu.DM.03G011480/Soltu.DM.09G005700/Soltu.DM.05G010110/Soltu.DM.11G009280	18	EC
GO:0009423	chorismate biosynthetic process	258044	14/29983	0.5	7.36494e-05	0.00285852	Soltu.DM.01G022660/Soltu.DM.01G022690/Soltu.DM.04G018630/Soltu.DM.11G003560/Soltu.DM.04G006160/Soltu.DM.01G044610/Soltu.DM.04G030090	7	EC
GO:0004029	aldehyde dehydrogenase (NAD) activity	258106	23/29983	0.391304	7.37932e-05	0.00285852	Soltu.DM.01G010580/Soltu.DM.02G024450/Soltu.DM.03G027730/Soltu.DM.03G028090/Soltu.DM.05G008260/Soltu.DM.06G026410/Soltu.DM.12G024890/Soltu.DM.07G000470/Soltu.DM.12G001660	9	EC
GO:0042273	ribosomal large subunit biogenesis	258106	23/29983	0.391304	7.37932e-05	0.00285852	Soltu.DM.09G021280/Soltu.DM.06G001910/Soltu.DM.02G027720/Soltu.DM.06G034210/Soltu.DM.05G022820/Soltu.DM.03G005430/Soltu.DM.02G007580/Soltu.DM.12G024350/Soltu.DM.12G001050	9	EC
GO:0080167	response to karrikin	24/2606	120/29983	0.2	9.09353e-05	0.00340891	Soltu.DM.06G025880/Soltu.DM.02G009840/Soltu.DM.07G022360/Soltu.DM.02G031730/Soltu.DM.08G015830/Soltu.DM.03G020570/Soltu.DM.07G001770/Soltu.DM.10G020990/Soltu.DM.09G005690/Soltu.DM.08G008810/Soltu.DM.01G003260/Soltu.DM.05G001950/Soltu.DM.08G011730/Soltu.DM.05G022280/Soltu.DM.04G027760/Soltu.DM.08G022600/Soltu.DM.06G018680/Soltu.DM.10G025240/Soltu.DM.09G016560/Soltu.DM.03G011480/Soltu.DM.03G027330/…	24	EC
GO:0009409	response to cold	48/2606	317/29983	0.15142	0.000113196	0.00411081	Soltu.DM.05G000010/Soltu.DM.12G007120/Soltu.DM.06G018840/Soltu.DM.03G000410/Soltu.DM.02G005810/Soltu.DM.05G022590/Soltu.DM.08G015830/Soltu.DM.02G025730/Soltu.DM.05G000470/Soltu.DM.04G032870/Soltu.DM.04G029170/Soltu.DM.11G026450/Soltu.DM.04G021630/Soltu.DM.05G003210/Soltu.DM.09G025530/Soltu.DM.10G005260/Soltu.DM.10G000120/Soltu.DM.06G028910/Soltu.DM.06G028940/Soltu.DM.06G031720/Soltu.DM.05G022070/…	48	EC
GO:0031492	nucleosomal DNA binding	258044	15/29983	0.466667	0.000127714	0.00449748	Soltu.DM.02G024150/Soltu.DM.01G025570/Soltu.DM.01G027950/Soltu.DM.02G016840/Soltu.DM.12G007650/Soltu.DM.01G023390/Soltu.DM.10G004810	7	EC
GO:0042761	very long-chain fatty acid biosynthetic process	258014	11/29983	0.545455	0.00013483	0.00460844	Soltu.DM.09G029490/Soltu.DM.05G010420/Soltu.DM.05G025000/Soltu.DM.04G008710/Soltu.DM.12G006600/Soltu.DM.02G033700	6	EC
GO:0071555	cell wall organization	41/2606	260/29983	0.157692	0.000142573	0.00473384	Soltu.DM.09G029490/Soltu.DM.09G010750/Soltu.DM.10G018830/Soltu.DM.12G007610/Soltu.DM.11G021210/Soltu.DM.10G024740/Soltu.DM.09G023670/Soltu.DM.09G004290/Soltu.DM.07G021940/Soltu.DM.07G018430/Soltu.DM.01G027430/Soltu.DM.08G011720/Soltu.DM.08G028910/Soltu.DM.08G028990/Soltu.DM.09G030000/Soltu.DM.02G027190/Soltu.DM.07G000810/Soltu.DM.02G030150/Soltu.DM.11G004060/Soltu.DM.04G003410/Soltu.DM.04G027320/…	41	EC
GO:0006470	protein dephosphorylation	24/2606	124/29983	0.193548	0.000154962	0.00480685	Soltu.DM.05G003570/Soltu.DM.07G020070/Soltu.DM.07G028220/Soltu.DM.01G044500/Soltu.DM.01G039760/Soltu.DM.01G020460/Soltu.DM.10G004340/Soltu.DM.06G031720/Soltu.DM.09G006870/Soltu.DM.07G019530/Soltu.DM.10G000720/Soltu.DM.06G031470/Soltu.DM.05G025260/Soltu.DM.06G000330/Soltu.DM.10G013450/Soltu.DM.06G032370/Soltu.DM.06G014600/Soltu.DM.05G010110/Soltu.DM.08G022970/Soltu.DM.01G046690/Soltu.DM.01G051280/…	24	EC
GO:0016298	lipase activity	16/2606	67/29983	0.238806	0.000156609	0.00480685	Soltu.DM.02G014690/Soltu.DM.10G004720/Soltu.DM.03G001010/Soltu.DM.09G023510/Soltu.DM.10G004640/Soltu.DM.05G026700/Soltu.DM.04G007210/Soltu.DM.10G018090/Soltu.DM.04G036900/Soltu.DM.04G036910/Soltu.DM.02G014700/Soltu.DM.08G014690/Soltu.DM.06G026400/Soltu.DM.06G026420/Soltu.DM.06G011860/Soltu.DM.12G006330	16	EC
GO:0009750	response to fructose	258106	25/29983	0.36	0.00015718	0.00480685	Soltu.DM.06G025880/Soltu.DM.10G025190/Soltu.DM.08G003640/Soltu.DM.01G048750/Soltu.DM.08G021910/Soltu.DM.12G008230/Soltu.DM.01G000850/Soltu.DM.10G025180/Soltu.DM.10G022040	9	EC
GO:0030687	preribosome, large subunit precursor	258197	43/29983	0.27907	0.000215508	0.00642162	Soltu.DM.05G025110/Soltu.DM.01G006830/Soltu.DM.06G029900/Soltu.DM.01G043300/Soltu.DM.01G042660/Soltu.DM.07G005190/Soltu.DM.01G001690/Soltu.DM.02G034570/Soltu.DM.11G012360/Soltu.DM.01G001340/Soltu.DM.11G021500/Soltu.DM.12G024350	12	EC
GO:0030686	90S preribosome	258075	21/29983	0.380952	0.000233052	0.00677076	Soltu.DM.01G036850/Soltu.DM.03G024020/Soltu.DM.03G014620/Soltu.DM.06G025020/Soltu.DM.03G033790/Soltu.DM.05G004770/Soltu.DM.07G025930/Soltu.DM.09G029430	8	EC
GO:0005774	vacuolar membrane	59/2606	430/29983	0.137209	0.000319146	0.0090459	Soltu.DM.08G028620/Soltu.DM.09G002330/Soltu.DM.04G025070/Soltu.DM.07G015230/Soltu.DM.01G039490/Soltu.DM.04G020750/Soltu.DM.03G037310/Soltu.DM.07G017750/Soltu.DM.04G029320/Soltu.DM.11G002580/Soltu.DM.06G014030/Soltu.DM.11G024660/Soltu.DM.08G021330/Soltu.DM.04G029850/Soltu.DM.08G023060/Soltu.DM.01G045670/Soltu.DM.11G002370/Soltu.DM.09G023380/Soltu.DM.08G003470/Soltu.DM.08G018810/Soltu.DM.03G021890/…	59	EC
GO:0000788	nuclear nucleosome	258044	18/29983	0.388889	0.000499976	0.0138339	Soltu.DM.06G030150/Soltu.DM.11G020870/Soltu.DM.05G026130/Soltu.DM.11G004830/Soltu.DM.06G031230/Soltu.DM.06G030140/Soltu.DM.03G011310	7	EC
GO:0000462	maturation of SSU-rRNA from tricistronic rRNA transcript (SSU-rRNA, 5.8S rRNA, LSU-rRNA)	15/2606	67/29983	0.223881	0.000524163	0.0141659	Soltu.DM.10G001200/Soltu.DM.07G026870/Soltu.DM.01G037110/Soltu.DM.01G025780/Soltu.DM.01G036850/Soltu.DM.10G025050/Soltu.DM.09G019900/Soltu.DM.04G013260/Soltu.DM.09G002880/Soltu.DM.03G014620/Soltu.DM.07G005210/Soltu.DM.05G004770/Soltu.DM.03G020580/Soltu.DM.06G034680/Soltu.DM.09G029430	15	EC
GO:0009414	response to water deprivation	48/2606	339/29983	0.141593	0.000547724	0.0144662	Soltu.DM.10G025190/Soltu.DM.02G009840/Soltu.DM.12G007120/Soltu.DM.02G031730/Soltu.DM.06G018840/Soltu.DM.02G005810/Soltu.DM.05G000860/Soltu.DM.04G032150/Soltu.DM.04G029170/Soltu.DM.04G021630/Soltu.DM.12G000640/Soltu.DM.01G039760/Soltu.DM.01G020460/Soltu.DM.10G000120/Soltu.DM.05G024870/Soltu.DM.06G028910/Soltu.DM.06G028940/Soltu.DM.06G031720/Soltu.DM.04G029320/Soltu.DM.04G011790/Soltu.DM.09G031790/…	48	EC
GO:0010200	response to chitin	24/2606	135/29983	0.177778	0.000577594	0.0149161	Soltu.DM.06G018840/Soltu.DM.05G022590/Soltu.DM.07G017160/Soltu.DM.02G028190/Soltu.DM.05G022070/Soltu.DM.08G013140/Soltu.DM.07G020090/Soltu.DM.09G004220/Soltu.DM.03G030960/Soltu.DM.08G002290/Soltu.DM.06G005160/Soltu.DM.10G017860/Soltu.DM.12G004050/Soltu.DM.09G009490/Soltu.DM.06G024270/Soltu.DM.08G028970/Soltu.DM.04G026330/Soltu.DM.01G034200/Soltu.DM.03G000640/Soltu.DM.08G004720/Soltu.DM.03G014560/…	24	EC
GO:0005874	microtubule	18/2606	90/29983	0.2	0.000655883	0.0165697	Soltu.DM.04G003800/Soltu.DM.08G001430/Soltu.DM.04G036630/Soltu.DM.06G013160/Soltu.DM.04G031730/Soltu.DM.07G026660/Soltu.DM.02G018050/Soltu.DM.02G031800/Soltu.DM.06G031950/Soltu.DM.10G022890/Soltu.DM.11G025330/Soltu.DM.01G036300/Soltu.DM.06G033380/Soltu.DM.10G019950/Soltu.DM.02G030760/Soltu.DM.01G029860/Soltu.DM.01G042120/Soltu.DM.08G029720	18	EC
GO:0009073	aromatic amino acid family biosynthetic process	258044	19/29983	0.368421	0.000732477	0.0180455	Soltu.DM.01G022660/Soltu.DM.01G022690/Soltu.DM.04G018630/Soltu.DM.11G003560/Soltu.DM.04G006160/Soltu.DM.01G044610/Soltu.DM.04G030090	7	EC
GO:0070180	large ribosomal subunit rRNA binding	258136	36/29983	0.277778	0.000745358	0.0180455	Soltu.DM.05G025110/Soltu.DM.09G022170/Soltu.DM.01G006830/Soltu.DM.06G029900/Soltu.DM.01G043300/Soltu.DM.07G005190/Soltu.DM.01G001690/Soltu.DM.06G034170/Soltu.DM.11G021500/Soltu.DM.06G002030	10	EC
GO:0016042	lipid catabolic process	27/2606	162/29983	0.166667	0.000773102	0.0183352	Soltu.DM.04G019850/Soltu.DM.11G007720/Soltu.DM.10G004720/Soltu.DM.06G020800/Soltu.DM.06G019920/Soltu.DM.09G020630/Soltu.DM.03G035910/Soltu.DM.03G001850/Soltu.DM.10G004640/Soltu.DM.02G016630/Soltu.DM.10G019680/Soltu.DM.05G018170/Soltu.DM.03G024950/Soltu.DM.04G036900/Soltu.DM.06G034020/Soltu.DM.03G001860/Soltu.DM.04G036910/Soltu.DM.06G009170/Soltu.DM.10G029560/Soltu.DM.01G003920/Soltu.DM.08G026790/…	27	EC
GO:0004315	3-oxoacyl-[acyl-carrier-protein] synthase activity	257983	10/29983	0.5	0.000857356	0.0199267	Soltu.DM.02G013830/Soltu.DM.08G029540/Soltu.DM.03G020180/Soltu.DM.08G001970/Soltu.DM.03G036920	5	EC
GO:0046777	protein autophosphorylation	31/2606	198/29983	0.156566	0.000977748	0.0222793	Soltu.DM.11G007610/Soltu.DM.04G034650/Soltu.DM.10G028320/Soltu.DM.02G030720/Soltu.DM.11G002890/Soltu.DM.01G035110/Soltu.DM.02G015480/Soltu.DM.03G003710/Soltu.DM.10G006110/Soltu.DM.02G008210/Soltu.DM.03G036210/Soltu.DM.12G019760/Soltu.DM.10G029710/Soltu.DM.03G027300/Soltu.DM.04G028700/Soltu.DM.01G032330/Soltu.DM.03G021780/Soltu.DM.12G009640/Soltu.DM.11G010830/Soltu.DM.02G015740/Soltu.DM.01G047940/…	31	EC
GO:0009944	polarity specification of adaxial/abaxial axis	258044	21/29983	0.333333	0.00144769	0.0323532	Soltu.DM.07G003610/Soltu.DM.12G026680/Soltu.DM.02G012860/Soltu.DM.11G003800/Soltu.DM.11G021230/Soltu.DM.09G004260/Soltu.DM.08G012010	7	EC
GO:0000790	nuclear chromatin	258136	41/29983	0.243902	0.00220286	0.048301	Soltu.DM.01G039150/Soltu.DM.06G034930/Soltu.DM.10G001920/Soltu.DM.09G025090/Soltu.DM.11G026770/Soltu.DM.09G002580/Soltu.DM.12G022120/Soltu.DM.11G026750/Soltu.DM.03G000300/Soltu.DM.05G023980	10	EC
GO:0009741	response to brassinosteroid	13/2606	62/29983	0.209677	0.00226965	0.0488351	Soltu.DM.02G030720/Soltu.DM.04G030060/Soltu.DM.01G032330/Soltu.DM.04G030070/Soltu.DM.01G047090/Soltu.DM.05G002600/Soltu.DM.04G030050/Soltu.DM.02G030700/Soltu.DM.05G025420/Soltu.DM.09G011220/Soltu.DM.05G012310/Soltu.DM.01G050660/Soltu.DM.04G030010	13	EC
GO:0010115	regulation of abscisic acid biosynthetic process	257983	12/29983	0.416667	0.00232352	0.0488351	Soltu.DM.10G025190/Soltu.DM.06G025970/Soltu.DM.03G030200/Soltu.DM.01G000850/Soltu.DM.10G025180	5	EC
GO:0050832	defense response to fungus	31/2606	209/29983	0.148325	0.00235329	0.0488351	Soltu.DM.09G025850/Soltu.DM.05G011870/Soltu.DM.06G018840/Soltu.DM.05G022590/Soltu.DM.01G048820/Soltu.DM.04G001510/Soltu.DM.07G001330/Soltu.DM.02G030720/Soltu.DM.04G032870/Soltu.DM.09G029590/Soltu.DM.11G002890/Soltu.DM.08G008810/Soltu.DM.03G020790/Soltu.DM.12G002640/Soltu.DM.10G024770/Soltu.DM.08G012010/Soltu.DM.03G030960/Soltu.DM.03G032210/Soltu.DM.06G013540/Soltu.DM.09G009490/Soltu.DM.09G022100/…	31	EC
GO:0032040	small-subunit processome	14/2606	71/29983	0.197183	0.00287387	0.0584991	Soltu.DM.09G025560/Soltu.DM.01G040310/Soltu.DM.03G018150/Soltu.DM.03G010420/Soltu.DM.03G026590/Soltu.DM.02G012800/Soltu.DM.01G026970/Soltu.DM.03G014620/Soltu.DM.06G025020/Soltu.DM.03G033790/Soltu.DM.07G005210/Soltu.DM.05G004770/Soltu.DM.03G020580/Soltu.DM.09G029430	14	EC
GO:0005789	endoplasmic reticulum membrane	53/2606	414/29983	0.128019	0.00291966	0.0584991	Soltu.DM.07G001410/Soltu.DM.05G010420/Soltu.DM.08G015830/Soltu.DM.02G025730/Soltu.DM.05G025000/Soltu.DM.04G032870/Soltu.DM.12G004630/Soltu.DM.05G003210/Soltu.DM.10G005260/Soltu.DM.03G026090/Soltu.DM.08G019590/Soltu.DM.06G014030/Soltu.DM.04G032930/Soltu.DM.03G032020/Soltu.DM.06G002230/Soltu.DM.04G038090/Soltu.DM.01G045670/Soltu.DM.01G001990/Soltu.DM.04G028700/Soltu.DM.01G037650/Soltu.DM.07G024940/…	53	EC
GO:0006631	fatty acid metabolic process	13/2606	64/29983	0.203125	0.0030498	0.0600711	Soltu.DM.03G003110/Soltu.DM.01G025130/Soltu.DM.01G048820/Soltu.DM.01G033740/Soltu.DM.08G029020/Soltu.DM.02G034710/Soltu.DM.05G001950/Soltu.DM.05G022280/Soltu.DM.03G024950/Soltu.DM.09G029740/Soltu.DM.06G014400/Soltu.DM.08G011960/Soltu.DM.09G024110	13	EC
GO:0010192	mucilage biosynthetic process	257983	13/29983	0.384615	0.00350712	0.0679274	Soltu.DM.11G021210/Soltu.DM.04G027080/Soltu.DM.12G007690/Soltu.DM.08G026780/Soltu.DM.02G027530	5	EC
GO:0052689	carboxylic ester hydrolase activity	27/2606	180/29983	0.15	0.00369555	0.0704035	Soltu.DM.04G019850/Soltu.DM.11G007720/Soltu.DM.10G004720/Soltu.DM.06G020800/Soltu.DM.06G019920/Soltu.DM.03G035910/Soltu.DM.03G001850/Soltu.DM.10G004640/Soltu.DM.01G032800/Soltu.DM.02G016630/Soltu.DM.03G027580/Soltu.DM.10G008190/Soltu.DM.05G018170/Soltu.DM.03G024950/Soltu.DM.04G036900/Soltu.DM.06G034020/Soltu.DM.03G001860/Soltu.DM.04G036910/Soltu.DM.08G019800/Soltu.DM.08G003120/Soltu.DM.10G016850/…	27	EC
GO:0009734	auxin-activated signaling pathway	28/2606	190/29983	0.147368	0.00406617	0.0748226	Soltu.DM.09G020550/Soltu.DM.06G034480/Soltu.DM.09G024970/Soltu.DM.06G014850/Soltu.DM.09G025690/Soltu.DM.02G004720/Soltu.DM.12G004630/Soltu.DM.09G025700/Soltu.DM.01G051110/Soltu.DM.06G014840/Soltu.DM.04G004510/Soltu.DM.07G013020/Soltu.DM.01G035200/Soltu.DM.05G019150/Soltu.DM.11G022970/Soltu.DM.02G004510/Soltu.DM.12G023940/Soltu.DM.04G038090/Soltu.DM.03G036780/Soltu.DM.09G005830/Soltu.DM.07G028460/…	28	EC
GO:0006629	lipid metabolic process	25/2606	164/29983	0.152439	0.00410628	0.0748226	Soltu.DM.07G001410/Soltu.DM.06G003120/Soltu.DM.09G020630/Soltu.DM.09G023510/Soltu.DM.07G026830/Soltu.DM.05G026700/Soltu.DM.04G032870/Soltu.DM.04G007210/Soltu.DM.12G001690/Soltu.DM.10G018090/Soltu.DM.01G034820/Soltu.DM.03G032020/Soltu.DM.09G025440/Soltu.DM.01G046170/Soltu.DM.02G028490/Soltu.DM.01G050300/Soltu.DM.08G014690/Soltu.DM.06G026400/Soltu.DM.02G010240/Soltu.DM.06G026420/Soltu.DM.02G028780/…	25	EC
GO:0004713	protein tyrosine kinase activity	258075	31/29983	0.258065	0.00412066	0.0748226	Soltu.DM.03G028290/Soltu.DM.12G005370/Soltu.DM.06G026940/Soltu.DM.09G002120/Soltu.DM.07G013660/Soltu.DM.02G017560/Soltu.DM.04G007500/Soltu.DM.01G049430	8	EC
GO:0005856	cytoskeleton	14/2606	74/29983	0.189189	0.00426159	0.076191	Soltu.DM.01G034370/Soltu.DM.12G006230/Soltu.DM.10G029840/Soltu.DM.11G018630/Soltu.DM.11G018640/Soltu.DM.09G022880/Soltu.DM.11G008990/Soltu.DM.03G027910/Soltu.DM.04G002240/Soltu.DM.01G043990/Soltu.DM.04G010870/Soltu.DM.09G005530/Soltu.DM.11G023270/Soltu.DM.06G030350	14	EC
GO:0009555	pollen development	23/2606	148/29983	0.155405	0.00452282	0.0796363	Soltu.DM.04G037690/Soltu.DM.10G020990/Soltu.DM.07G020410/Soltu.DM.04G027140/Soltu.DM.09G005690/Soltu.DM.10G006110/Soltu.DM.12G028390/Soltu.DM.07G023890/Soltu.DM.12G006600/Soltu.DM.03G019210/Soltu.DM.03G034900/Soltu.DM.03G021030/Soltu.DM.06G005160/Soltu.DM.03G011480/Soltu.DM.04G033570/Soltu.DM.02G031090/Soltu.DM.09G005700/Soltu.DM.09G008980/Soltu.DM.01G024980/Soltu.DM.07G018110/Soltu.DM.10G000600/…	23	EC
GO:0051015	actin filament binding	258167	53/29983	0.207547	0.0052148	0.09045	Soltu.DM.08G006050/Soltu.DM.12G006230/Soltu.DM.06G033350/Soltu.DM.03G029790/Soltu.DM.09G020150/Soltu.DM.09G022880/Soltu.DM.06G032870/Soltu.DM.04G033570/Soltu.DM.03G027910/Soltu.DM.04G010870/Soltu.DM.07G026780	11	EC
GO:0048653	anther development	258106	39/29983	0.230769	0.00536706	0.0917218	Soltu.DM.01G029600/Soltu.DM.08G008940/Soltu.DM.08G015670/Soltu.DM.06G029020/Soltu.DM.02G027100/Soltu.DM.11G021800/Soltu.DM.01G029650/Soltu.DM.01G029640/Soltu.DM.01G031370	9	EC
GO:0009742	brassinosteroid mediated signaling pathway	15/2606	84/29983	0.178571	0.00554896	0.0920852	Soltu.DM.02G030930/Soltu.DM.04G029780/Soltu.DM.02G030720/Soltu.DM.02G015480/Soltu.DM.04G028700/Soltu.DM.07G001420/Soltu.DM.07G000730/Soltu.DM.02G015130/Soltu.DM.03G001120/Soltu.DM.02G030700/Soltu.DM.05G025420/Soltu.DM.09G011220/Soltu.DM.05G010730/Soltu.DM.01G046630/Soltu.DM.06G018870	15	EC
GO:0010029	regulation of seed germination	258044	26/29983	0.269231	0.00557177	0.0920852	Soltu.DM.04G032870/Soltu.DM.02G025440/Soltu.DM.04G003490/Soltu.DM.01G024340/Soltu.DM.06G026030/Soltu.DM.08G024750/Soltu.DM.01G018690	7	EC
GO:0004722	protein serine/threonine phosphatase activity	25/2606	168/29983	0.14881	0.00562604	0.0920852	Soltu.DM.05G003570/Soltu.DM.07G020070/Soltu.DM.07G028220/Soltu.DM.01G044500/Soltu.DM.01G039760/Soltu.DM.01G020460/Soltu.DM.10G004340/Soltu.DM.06G031720/Soltu.DM.09G006870/Soltu.DM.08G030140/Soltu.DM.07G019530/Soltu.DM.10G000720/Soltu.DM.06G031470/Soltu.DM.12G008670/Soltu.DM.06G000330/Soltu.DM.10G013450/Soltu.DM.06G032370/Soltu.DM.06G014600/Soltu.DM.08G022970/Soltu.DM.01G046690/Soltu.DM.01G051280/…	25	EC
GO:0043622	cortical microtubule organization	258014	20/29983	0.3	0.00570874	0.092141	Soltu.DM.10G000120/Soltu.DM.06G002130/Soltu.DM.01G041390/Soltu.DM.02G018180/Soltu.DM.05G009320/Soltu.DM.03G028900	6	EC
GO:0044212	transcription regulatory region DNA binding	51/2606	410/29983	0.12439	0.00608923	0.096936	Soltu.DM.02G009840/Soltu.DM.02G031730/Soltu.DM.10G020820/Soltu.DM.06G018840/Soltu.DM.09G020550/Soltu.DM.02G031540/Soltu.DM.06G034480/Soltu.DM.11G001260/Soltu.DM.07G017160/Soltu.DM.06G014850/Soltu.DM.09G025690/Soltu.DM.10G017480/Soltu.DM.01G039060/Soltu.DM.04G027080/Soltu.DM.08G004870/Soltu.DM.06G020450/Soltu.DM.01G024670/Soltu.DM.12G007690/Soltu.DM.04G004510/Soltu.DM.02G028190/Soltu.DM.06G029020/…	51	EC
GO:0009698	phenylpropanoid metabolic process	257983	15/29983	0.333333	0.00706447	0.101629	Soltu.DM.03G032090/Soltu.DM.03G020790/Soltu.DM.07G003850/Soltu.DM.04G030990/Soltu.DM.06G000640	5	EC
GO:0006268	DNA unwinding involved in DNA replication	257983	15/29983	0.333333	0.00706447	0.101629	Soltu.DM.01G027180/Soltu.DM.11G015130/Soltu.DM.02G013800/Soltu.DM.05G011090/Soltu.DM.01G036080	5	EC
GO:0009922	fatty acid elongase activity	257983	15/29983	0.333333	0.00706447	0.101629	Soltu.DM.05G000010/Soltu.DM.03G000410/Soltu.DM.05G025000/Soltu.DM.09G025530/Soltu.DM.10G005260	5	EC
GO:0042274	ribosomal small subunit biogenesis	257983	15/29983	0.333333	0.00706447	0.101629	Soltu.DM.12G004100/Soltu.DM.08G002770/Soltu.DM.06G025020/Soltu.DM.08G018700/Soltu.DM.03G033790	5	EC
GO:0051567	histone H3-K9 methylation	257983	15/29983	0.333333	0.00706447	0.101629	Soltu.DM.06G028860/Soltu.DM.02G034600/Soltu.DM.01G001630/Soltu.DM.12G000130/Soltu.DM.01G005850	5	EC
GO:0000463	maturation of LSU-rRNA from tricistronic rRNA transcript (SSU-rRNA, 5.8S rRNA, LSU-rRNA)	258014	21/29983	0.285714	0.00741316	0.101629	Soltu.DM.01G042660/Soltu.DM.12G004170/Soltu.DM.04G007170/Soltu.DM.11G012360/Soltu.DM.05G025370/Soltu.DM.07G003860	6	EC
GO:0010052	guard cell differentiation	258014	21/29983	0.285714	0.00741316	0.101629	Soltu.DM.06G007170/Soltu.DM.04G004510/Soltu.DM.04G028570/Soltu.DM.12G028300/Soltu.DM.05G006220/Soltu.DM.03G034140	6	EC
GO:0007017	microtubule-based process	258075	34/29983	0.235294	0.00750994	0.101629	Soltu.DM.08G001430/Soltu.DM.04G036630/Soltu.DM.06G013160/Soltu.DM.04G031730/Soltu.DM.02G031800/Soltu.DM.06G031950/Soltu.DM.10G022890/Soltu.DM.10G019950	8	EC
GO:0050661	NADP binding	258075	34/29983	0.235294	0.00750994	0.101629	Soltu.DM.05G021220/Soltu.DM.09G028890/Soltu.DM.01G022660/Soltu.DM.01G022690/Soltu.DM.05G010790/Soltu.DM.01G045700/Soltu.DM.10G000600/Soltu.DM.02G033900	8	EC
GO:0008422	beta-glucosidase activity	258106	41/29983	0.219512	0.00758231	0.101629	Soltu.DM.10G010830/Soltu.DM.06G029160/Soltu.DM.07G024690/Soltu.DM.07G024630/Soltu.DM.02G019880/Soltu.DM.04G010600/Soltu.DM.06G032080/Soltu.DM.10G010630/Soltu.DM.09G023410	9	EC
GO:1904278	positive regulation of wax biosynthetic process	257953	10/29983	0.4	0.00779313	0.101629	Soltu.DM.02G009840/Soltu.DM.02G031730/Soltu.DM.06G025970/Soltu.DM.03G030200	4	EC
GO:0047412	N-(long-chain-acyl)ethanolamine deacylase activity	257953	10/29983	0.4	0.00779313	0.101629	Soltu.DM.01G045670/Soltu.DM.01G045650/Soltu.DM.12G014070/Soltu.DM.01G045640	4	EC
GO:0050378	UDP-glucuronate 4-epimerase activity	257953	10/29983	0.4	0.00779313	0.101629	Soltu.DM.07G001330/Soltu.DM.09G029590/Soltu.DM.12G002640/Soltu.DM.12G027920	4	EC
GO:0070291	N-acylethanolamine metabolic process	257953	10/29983	0.4	0.00779313	0.101629	Soltu.DM.01G045670/Soltu.DM.01G045650/Soltu.DM.12G014070/Soltu.DM.01G045640	4	EC
GO:0102077	oleamide hydrolase activity	257953	10/29983	0.4	0.00779313	0.101629	Soltu.DM.01G045670/Soltu.DM.01G045650/Soltu.DM.12G014070/Soltu.DM.01G045640	4	EC
GO:0103073	anandamide amidohydrolase activity	257953	10/29983	0.4	0.00779313	0.101629	Soltu.DM.01G045670/Soltu.DM.01G045650/Soltu.DM.12G014070/Soltu.DM.01G045640	4	EC
GO:0009617	response to bacterium	20/2606	129/29983	0.155039	0.00794317	0.101629	Soltu.DM.11G002650/Soltu.DM.10G024740/Soltu.DM.09G002330/Soltu.DM.09G004290/Soltu.DM.05G000470/Soltu.DM.04G032870/Soltu.DM.11G001970/Soltu.DM.11G002270/Soltu.DM.04G011790/Soltu.DM.11G003560/Soltu.DM.08G003640/Soltu.DM.11G020400/Soltu.DM.10G020640/Soltu.DM.06G005160/Soltu.DM.03G033680/Soltu.DM.04G000670/Soltu.DM.04G027770/Soltu.DM.08G021910/Soltu.DM.09G005600/Soltu.DM.10G024550	20	EC
GO:0009536	plastid	41/2606	320/29983	0.128125	0.00795817	0.101629	Soltu.DM.01G010270/Soltu.DM.04G003800/Soltu.DM.04G009810/Soltu.DM.05G014760/Soltu.DM.01G010320/Soltu.DM.04G009820/Soltu.DM.01G010330/Soltu.DM.04G009800/Soltu.DM.01G014690/Soltu.DM.01G010310/Soltu.DM.01G014640/Soltu.DM.02G013830/Soltu.DM.05G016330/Soltu.DM.04G009790/Soltu.DM.05G016340/Soltu.DM.04G016900/Soltu.DM.04G016890/Soltu.DM.10G008270/Soltu.DM.08G003990/Soltu.DM.12G024780/Soltu.DM.06G027060/…	41	EC
GO:0009266	response to temperature stimulus	258044	28/29983	0.25	0.00860519	0.108099	Soltu.DM.06G003120/Soltu.DM.09G002330/Soltu.DM.01G045080/Soltu.DM.10G020640/Soltu.DM.03G032460/Soltu.DM.06G024730/Soltu.DM.10G012570	7	EC
GO:0016874	ligase activity	14/2606	80/29983	0.175	0.00865089	0.108099	Soltu.DM.03G003110/Soltu.DM.01G025130/Soltu.DM.04G029620/Soltu.DM.03G032090/Soltu.DM.01G003260/Soltu.DM.03G020790/Soltu.DM.09G029740/Soltu.DM.07G003850/Soltu.DM.10G025240/Soltu.DM.06G012130/Soltu.DM.11G017160/Soltu.DM.04G013790/Soltu.DM.07G019250/Soltu.DM.01G046770	14	EC
GO:0016068	type I hypersensitivity	258075	35/29983	0.228571	0.00900865	0.111372	Soltu.DM.04G002870/Soltu.DM.04G001400/Soltu.DM.04G001410/Soltu.DM.04G003170/Soltu.DM.04G001890/Soltu.DM.04G003180/Soltu.DM.04G003160/Soltu.DM.04G003190	8	EC
GO:0008017	microtubule binding	16/2606	97/29983	0.164948	0.00928396	0.112104	Soltu.DM.04G003800/Soltu.DM.10G000120/Soltu.DM.01G039490/Soltu.DM.04G036380/Soltu.DM.03G029790/Soltu.DM.07G026660/Soltu.DM.04G003410/Soltu.DM.02G018050/Soltu.DM.10G024890/Soltu.DM.02G028430/Soltu.DM.07G013410/Soltu.DM.11G025330/Soltu.DM.01G029860/Soltu.DM.01G042120/Soltu.DM.10G024550/Soltu.DM.01G039500	16	EC
GO:0048497	maintenance of floral organ identity	258014	22/29983	0.272727	0.00945608	0.112104	Soltu.DM.08G022140/Soltu.DM.10G000400/Soltu.DM.03G002870/Soltu.DM.02G019860/Soltu.DM.03G017090/Soltu.DM.03G035320	6	EC
GO:0000062	fatty-acyl-CoA binding	257983	16/29983	0.3125	0.00955016	0.112104	Soltu.DM.04G032870/Soltu.DM.08G024620/Soltu.DM.01G039070/Soltu.DM.08G021130/Soltu.DM.10G022610	5	EC
GO:0010197	polar nucleus fusion	257983	16/29983	0.3125	0.00955016	0.112104	Soltu.DM.06G029500/Soltu.DM.01G002850/Soltu.DM.04G004730/Soltu.DM.02G031980/Soltu.DM.03G026460	5	EC
GO:0016308	1-phosphatidylinositol-4-phosphate 5-kinase activity	257983	16/29983	0.3125	0.00955016	0.112104	Soltu.DM.06G019910/Soltu.DM.04G002640/Soltu.DM.01G035580/Soltu.DM.11G010880/Soltu.DM.09G005070	5	EC
GO:0016798	hydrolase activity, acting on glycosyl bonds	258136	50/29983	0.2	0.00987194	0.114722	Soltu.DM.07G018430/Soltu.DM.09G030000/Soltu.DM.02G027190/Soltu.DM.01G029240/Soltu.DM.06G010240/Soltu.DM.11G014910/Soltu.DM.02G019780/Soltu.DM.07G022000/Soltu.DM.07G022400/Soltu.DM.05G018970	10	EC
GO:0006970	response to osmotic stress	20/2606	132/29983	0.151515	0.010184	0.117177	Soltu.DM.12G007120/Soltu.DM.06G018840/Soltu.DM.04G029170/Soltu.DM.04G021630/Soltu.DM.12G000640/Soltu.DM.12G019760/Soltu.DM.04G029320/Soltu.DM.07G023720/Soltu.DM.05G000580/Soltu.DM.07G024940/Soltu.DM.07G028460/Soltu.DM.02G015740/Soltu.DM.05G023950/Soltu.DM.06G005160/Soltu.DM.08G001090/Soltu.DM.09G009490/Soltu.DM.08G006070/Soltu.DM.08G023660/Soltu.DM.02G007370/Soltu.DM.03G037780	20	EC
GO:0016759	cellulose synthase activity	258075	36/29983	0.222222	0.0107195	0.120567	Soltu.DM.12G007610/Soltu.DM.01G027430/Soltu.DM.08G011720/Soltu.DM.02G030150/Soltu.DM.04G027320/Soltu.DM.04G032180/Soltu.DM.08G002310/Soltu.DM.09G022100	8	EC
GO:0009733	response to auxin	36/2606	279/29983	0.129032	0.0110439	0.120567	Soltu.DM.02G009840/Soltu.DM.02G031730/Soltu.DM.09G020550/Soltu.DM.06G034480/Soltu.DM.06G014850/Soltu.DM.09G025690/Soltu.DM.02G004720/Soltu.DM.02G015480/Soltu.DM.12G004630/Soltu.DM.09G025700/Soltu.DM.01G024670/Soltu.DM.06G014840/Soltu.DM.04G004510/Soltu.DM.07G013020/Soltu.DM.05G001950/Soltu.DM.05G019150/Soltu.DM.12G023940/Soltu.DM.01G009960/Soltu.DM.03G026020/Soltu.DM.04G038090/Soltu.DM.09G005830/…	36	EC
GO:0008610	lipid biosynthetic process	257953	11/29983	0.363636	0.0114124	0.120567	Soltu.DM.07G001410/Soltu.DM.08G015830/Soltu.DM.03G032020/Soltu.DM.06G014400	4	EC
GO:0010483	pollen tube reception	257953	11/29983	0.363636	0.0114124	0.120567	Soltu.DM.02G030720/Soltu.DM.02G030700/Soltu.DM.09G011220/Soltu.DM.06G030330	4	EC
GO:0046785	microtubule polymerization	257953	11/29983	0.363636	0.0114124	0.120567	Soltu.DM.04G036380/Soltu.DM.02G018050/Soltu.DM.02G028430/Soltu.DM.11G025330	4	EC
GO:0071258	cellular response to gravity	257953	11/29983	0.363636	0.0114124	0.120567	Soltu.DM.08G001430/Soltu.DM.04G031730/Soltu.DM.12G000030/Soltu.DM.02G031800	4	EC
GO:0102391	decanoate-CoA ligase activity	257953	11/29983	0.363636	0.0114124	0.120567	Soltu.DM.01G025130/Soltu.DM.01G048820/Soltu.DM.08G029020/Soltu.DM.09G024110	4	EC
GO:1902626	assembly of large subunit precursor of preribosome	257953	11/29983	0.363636	0.0114124	0.120567	Soltu.DM.09G004520/Soltu.DM.10G022200/Soltu.DM.10G024640/Soltu.DM.10G029480	4	EC
GO:2000762	regulation of phenylpropanoid metabolic process	257953	11/29983	0.363636	0.0114124	0.120567	Soltu.DM.10G017480/Soltu.DM.06G020450/Soltu.DM.01G051040/Soltu.DM.06G000640	4	EC
GO:0000981	RNA polymerase II transcription factor activity, sequence-specific DNA binding	25/2606	178/29983	0.140449	0.0115452	0.120871	Soltu.DM.02G009840/Soltu.DM.02G031730/Soltu.DM.10G020820/Soltu.DM.02G031540/Soltu.DM.10G017480/Soltu.DM.08G004870/Soltu.DM.06G020450/Soltu.DM.01G024670/Soltu.DM.04G004510/Soltu.DM.02G028190/Soltu.DM.06G029020/Soltu.DM.05G004700/Soltu.DM.01G009960/Soltu.DM.03G031940/Soltu.DM.06G025970/Soltu.DM.03G026020/Soltu.DM.01G051040/Soltu.DM.10G025860/Soltu.DM.05G006220/Soltu.DM.03G030200/Soltu.DM.03G000640/…	25	EC
GO:0005388	calcium-transporting ATPase activity	258014	23/29983	0.26087	0.0118704	0.122335	Soltu.DM.10G028130/Soltu.DM.04G011460/Soltu.DM.02G007590/Soltu.DM.07G003750/Soltu.DM.07G008960/Soltu.DM.04G011420	6	EC
GO:0042254	ribosome biogenesis	14/2606	83/29983	0.168675	0.0118955	0.122335	Soltu.DM.02G001880/Soltu.DM.08G001110/Soltu.DM.01G029300/Soltu.DM.08G023530/Soltu.DM.06G028720/Soltu.DM.01G030050/Soltu.DM.06G025980/Soltu.DM.06G024950/Soltu.DM.05G005470/Soltu.DM.03G011620/Soltu.DM.09G018120/Soltu.DM.03G033430/Soltu.DM.02G031760/Soltu.DM.07G024440	14	EC
GO:0035556	intracellular signal transduction	32/2606	243/29983	0.131687	0.0120226	0.122558	Soltu.DM.11G007610/Soltu.DM.10G028320/Soltu.DM.09G026800/Soltu.DM.03G003710/Soltu.DM.02G008210/Soltu.DM.11G026060/Soltu.DM.04G008420/Soltu.DM.04G010100/Soltu.DM.12G019760/Soltu.DM.04G033280/Soltu.DM.10G019680/Soltu.DM.11G021480/Soltu.DM.10G029710/Soltu.DM.03G027300/Soltu.DM.01G030930/Soltu.DM.09G021310/Soltu.DM.03G021780/Soltu.DM.03G029830/Soltu.DM.11G021470/Soltu.DM.01G047940/Soltu.DM.01G003660/…	32	EC
GO:0046914	transition metal ion binding	14/2606	84/29983	0.166667	0.0131649	0.131524	Soltu.DM.07G022220/Soltu.DM.11G022440/Soltu.DM.01G051150/Soltu.DM.01G039310/Soltu.DM.05G024600/Soltu.DM.03G023410/Soltu.DM.04G009990/Soltu.DM.06G013480/Soltu.DM.07G022200/Soltu.DM.06G013490/Soltu.DM.10G020790/Soltu.DM.10G024390/Soltu.DM.10G020800/Soltu.DM.09G005390	14	EC
GO:0046916	cellular transition metal ion homeostasis	14/2606	84/29983	0.166667	0.0131649	0.131524	Soltu.DM.07G022220/Soltu.DM.11G022440/Soltu.DM.01G051150/Soltu.DM.01G039310/Soltu.DM.05G024600/Soltu.DM.03G023410/Soltu.DM.04G009990/Soltu.DM.06G013480/Soltu.DM.07G022200/Soltu.DM.06G013490/Soltu.DM.10G020790/Soltu.DM.10G024390/Soltu.DM.10G020800/Soltu.DM.09G005390	14	EC
GO:0001135	transcription factor activity, RNA polymerase II transcription factor recruiting	23/2606	162/29983	0.141975	0.0132418	0.131524	Soltu.DM.02G009840/Soltu.DM.02G031730/Soltu.DM.10G020820/Soltu.DM.02G031540/Soltu.DM.10G017480/Soltu.DM.08G004870/Soltu.DM.06G020450/Soltu.DM.01G024670/Soltu.DM.04G004510/Soltu.DM.02G028190/Soltu.DM.06G029020/Soltu.DM.05G004700/Soltu.DM.01G009960/Soltu.DM.06G025970/Soltu.DM.03G026020/Soltu.DM.01G051040/Soltu.DM.10G025860/Soltu.DM.05G006220/Soltu.DM.03G030200/Soltu.DM.03G000640/Soltu.DM.05G019450/…	23	EC
GO:0008289	lipid binding	25/2606	181/29983	0.138122	0.0140731	0.138597	Soltu.DM.08G022140/Soltu.DM.01G001550/Soltu.DM.10G000400/Soltu.DM.03G002870/Soltu.DM.05G011870/Soltu.DM.02G019860/Soltu.DM.09G010750/Soltu.DM.10G018830/Soltu.DM.04G032870/Soltu.DM.02G012860/Soltu.DM.03G017090/Soltu.DM.03G035320/Soltu.DM.01G032350/Soltu.DM.05G010330/Soltu.DM.01G039070/Soltu.DM.01G041530/Soltu.DM.03G024030/Soltu.DM.03G019230/Soltu.DM.11G012990/Soltu.DM.01G044240/Soltu.DM.09G009370/…	25	EC
GO:0009851	auxin biosynthetic process	258014	24/29983	0.25	0.0146877	0.141393	Soltu.DM.03G026090/Soltu.DM.02G004510/Soltu.DM.02G006210/Soltu.DM.03G003850/Soltu.DM.02G024490/Soltu.DM.04G036080	6	EC
GO:0004565	beta-galactosidase activity	258014	24/29983	0.25	0.0146877	0.141393	Soltu.DM.02G024530/Soltu.DM.11G022640/Soltu.DM.06G022710/Soltu.DM.12G025810/Soltu.DM.03G036320/Soltu.DM.12G009610	6	EC
GO:0009744	response to sucrose	258136	53/29983	0.188679	0.014789	0.141393	Soltu.DM.06G025880/Soltu.DM.06G016260/Soltu.DM.04G025250/Soltu.DM.01G015240/Soltu.DM.08G003640/Soltu.DM.01G047090/Soltu.DM.01G048750/Soltu.DM.08G021910/Soltu.DM.12G008230/Soltu.DM.10G022040	10	EC
GO:0001085	RNA polymerase II transcription factor binding	258075	38/29983	0.210526	0.0148437	0.141393	Soltu.DM.05G026820/Soltu.DM.01G050150/Soltu.DM.05G023550/Soltu.DM.04G010390/Soltu.DM.01G045340/Soltu.DM.01G039950/Soltu.DM.05G024880/Soltu.DM.02G024400	8	EC
GO:0005730	nucleolus	41/2606	333/29983	0.123123	0.0150156	0.141868	Soltu.DM.07G027620/Soltu.DM.08G001430/Soltu.DM.01G051110/Soltu.DM.04G031730/Soltu.DM.02G023540/Soltu.DM.05G010790/Soltu.DM.10G024770/Soltu.DM.06G028860/Soltu.DM.09G025790/Soltu.DM.02G031800/Soltu.DM.02G001880/Soltu.DM.03G010420/Soltu.DM.10G029550/Soltu.DM.11G021230/Soltu.DM.01G026040/Soltu.DM.09G004260/Soltu.DM.06G032920/Soltu.DM.01G029300/Soltu.DM.03G015740/Soltu.DM.10G022030/Soltu.DM.11G012360/…	41	EC
GO:0048481	plant ovule development	258044	31/29983	0.225806	0.0152046	0.142495	Soltu.DM.11G025890/Soltu.DM.02G008090/Soltu.DM.08G028150/Soltu.DM.06G030980/Soltu.DM.03G016170/Soltu.DM.06G012130/Soltu.DM.06G005160	7	EC
GO:0004467	long-chain fatty acid-CoA ligase activity	257953	12/29983	0.333333	0.0159568	0.146012	Soltu.DM.01G025130/Soltu.DM.01G048820/Soltu.DM.08G029020/Soltu.DM.09G024110	4	EC
GO:0019048	modulation by virus of host morphology or physiology	257953	12/29983	0.333333	0.0159568	0.146012	Soltu.DM.10G003260/Soltu.DM.06G028860/Soltu.DM.07G001870/Soltu.DM.01G005850	4	EC
GO:0030308	negative regulation of cell growth	257953	12/29983	0.333333	0.0159568	0.146012	Soltu.DM.02G030720/Soltu.DM.05G021250/Soltu.DM.02G030700/Soltu.DM.09G011220	4	EC
GO:1900426	positive regulation of defense response to bacterium	257983	18/29983	0.277778	0.0161911	0.146998	Soltu.DM.10G024890/Soltu.DM.10G027010/Soltu.DM.03G033680/Soltu.DM.02G010240/Soltu.DM.09G017360	5	EC
GO:0009553	embryo sac development	258136	54/29983	0.185185	0.0167762	0.149512	Soltu.DM.03G036380/Soltu.DM.04G004510/Soltu.DM.10G019680/Soltu.DM.03G016170/Soltu.DM.07G027330/Soltu.DM.05G006220/Soltu.DM.06G012130/Soltu.DM.03G021030/Soltu.DM.01G043790/Soltu.DM.08G006060	10	EC
GO:0051287	NAD binding	258136	54/29983	0.185185	0.0167762	0.149512	Soltu.DM.04G011460/Soltu.DM.08G005300/Soltu.DM.02G010600/Soltu.DM.05G010790/Soltu.DM.06G027060/Soltu.DM.12G010030/Soltu.DM.12G002120/Soltu.DM.05G019720/Soltu.DM.10G000600/Soltu.DM.03G024450	10	EC
GO:0048316	seed development	258197	70/29983	0.171429	0.0168539	0.149512	Soltu.DM.09G019660/Soltu.DM.11G025890/Soltu.DM.02G008090/Soltu.DM.04G032870/Soltu.DM.06G030980/Soltu.DM.01G047090/Soltu.DM.07G027330/Soltu.DM.04G033220/Soltu.DM.01G049280/Soltu.DM.01G049250/Soltu.DM.01G027400/Soltu.DM.03G023100	12	EC
GO:0019953	sexual reproduction	258014	25/29983	0.24	0.0179376	0.156732	Soltu.DM.11G025890/Soltu.DM.02G008090/Soltu.DM.06G030980/Soltu.DM.04G036900/Soltu.DM.04G036910/Soltu.DM.06G011860	6	EC
GO:0030570	pectate lyase activity	258014	25/29983	0.24	0.0179376	0.156732	Soltu.DM.06G033950/Soltu.DM.05G010370/Soltu.DM.09G028450/Soltu.DM.11G004550/Soltu.DM.03G025090/Soltu.DM.09G018370	6	EC
GO:0009845	seed germination	13/2606	79/29983	0.164557	0.018238	0.158167	Soltu.DM.08G022140/Soltu.DM.10G000400/Soltu.DM.03G002870/Soltu.DM.02G019860/Soltu.DM.07G001770/Soltu.DM.08G004870/Soltu.DM.03G035320/Soltu.DM.11G008990/Soltu.DM.06G024950/Soltu.DM.03G033430/Soltu.DM.05G023950/Soltu.DM.08G024750/Soltu.DM.01G043990	13	EC
GO:0045892	negative regulation of transcription, DNA-templated	23/2606	167/29983	0.137725	0.0185141	0.159373	Soltu.DM.07G017160/Soltu.DM.10G017480/Soltu.DM.09G025700/Soltu.DM.06G020450/Soltu.DM.06G014840/Soltu.DM.06G029380/Soltu.DM.01G045080/Soltu.DM.01G007500/Soltu.DM.03G026020/Soltu.DM.08G026780/Soltu.DM.01G051040/Soltu.DM.07G020090/Soltu.DM.03G005060/Soltu.DM.11G006960/Soltu.DM.07G026580/Soltu.DM.07G027230/Soltu.DM.03G030960/Soltu.DM.06G024270/Soltu.DM.05G002600/Soltu.DM.02G020430/Soltu.DM.09G005350/…	23	EC
GO:0009738	abscisic acid-activated signaling pathway	35/2606	280/29983	0.125	0.0188704	0.15999	Soltu.DM.11G007610/Soltu.DM.10G028320/Soltu.DM.05G000470/Soltu.DM.02G030720/Soltu.DM.05G008770/Soltu.DM.03G003710/Soltu.DM.02G008210/Soltu.DM.11G022970/Soltu.DM.06G031720/Soltu.DM.08G011730/Soltu.DM.07G023720/Soltu.DM.09G027700/Soltu.DM.10G029710/Soltu.DM.03G027300/Soltu.DM.04G030250/Soltu.DM.11G003380/Soltu.DM.01G024340/Soltu.DM.03G021780/Soltu.DM.01G047940/Soltu.DM.06G005160/Soltu.DM.08G001090/…	35	EC
GO:0004683	calmodulin-dependent protein kinase activity	258167	63/29983	0.174603	0.0189988	0.15999	Soltu.DM.11G007610/Soltu.DM.10G028320/Soltu.DM.03G003710/Soltu.DM.02G008210/Soltu.DM.10G029710/Soltu.DM.03G027300/Soltu.DM.03G021780/Soltu.DM.01G047940/Soltu.DM.04G037030/Soltu.DM.10G026630/Soltu.DM.01G004570	11	EC
GO:0009931	calcium-dependent protein serine/threonine kinase activity	258167	63/29983	0.174603	0.0189988	0.15999	Soltu.DM.11G007610/Soltu.DM.10G028320/Soltu.DM.03G003710/Soltu.DM.02G008210/Soltu.DM.10G029710/Soltu.DM.03G027300/Soltu.DM.03G021780/Soltu.DM.01G047940/Soltu.DM.04G037030/Soltu.DM.10G026630/Soltu.DM.01G004570	11	EC
GO:0042742	defense response to bacterium	33/2606	262/29983	0.125954	0.0199851	0.16683	Soltu.DM.06G018840/Soltu.DM.10G003260/Soltu.DM.04G032870/Soltu.DM.01G030890/Soltu.DM.04G034340/Soltu.DM.03G026090/Soltu.DM.10G000120/Soltu.DM.01G039490/Soltu.DM.10G019680/Soltu.DM.05G010790/Soltu.DM.01G045670/Soltu.DM.07G028460/Soltu.DM.03G028990/Soltu.DM.09G027090/Soltu.DM.04G003490/Soltu.DM.06G014400/Soltu.DM.11G025220/Soltu.DM.08G012010/Soltu.DM.03G030960/Soltu.DM.08G002290/Soltu.DM.06G013540/…	33	EC
GO:0006096	glycolytic process	13/2606	80/29983	0.1625	0.0200981	0.16683	Soltu.DM.05G010790/Soltu.DM.04G029010/Soltu.DM.09G025440/Soltu.DM.01G046170/Soltu.DM.12G026500/Soltu.DM.05G002890/Soltu.DM.04G038140/Soltu.DM.04G004400/Soltu.DM.02G020660/Soltu.DM.10G024820/Soltu.DM.07G013720/Soltu.DM.10G000600/Soltu.DM.03G023100	13	EC
GO:0009737	response to abscisic acid	49/2606	419/29983	0.116945	0.0206458	0.170161	Soltu.DM.02G009840/Soltu.DM.02G031730/Soltu.DM.02G005810/Soltu.DM.05G000860/Soltu.DM.01G034750/Soltu.DM.01G028880/Soltu.DM.04G029780/Soltu.DM.04G032870/Soltu.DM.01G000710/Soltu.DM.04G004510/Soltu.DM.02G028190/Soltu.DM.01G007500/Soltu.DM.06G031720/Soltu.DM.07G017750/Soltu.DM.04G029320/Soltu.DM.08G011730/Soltu.DM.05G004700/Soltu.DM.07G023720/Soltu.DM.08G017280/Soltu.DM.03G031940/Soltu.DM.06G029500/…	49	EC
GO:0000036	acyl carrier activity	257953	13/29983	0.307692	0.02149	0.173428	Soltu.DM.01G022640/Soltu.DM.06G033680/Soltu.DM.12G024780/Soltu.DM.06G015720	4	EC
GO:0010162	seed dormancy process	257953	13/29983	0.307692	0.02149	0.173428	Soltu.DM.04G032870/Soltu.DM.11G021230/Soltu.DM.09G004260/Soltu.DM.11G010670	4	EC
GO:0048768	root hair cell tip growth	257953	13/29983	0.307692	0.02149	0.173428	Soltu.DM.01G039490/Soltu.DM.01G039500/Soltu.DM.12G006570/Soltu.DM.04G031230	4	EC
GO:0009408	response to heat	25/2606	188/29983	0.132979	0.0216973	0.173893	Soltu.DM.10G025190/Soltu.DM.02G030450/Soltu.DM.06G018840/Soltu.DM.09G002330/Soltu.DM.07G027620/Soltu.DM.02G020010/Soltu.DM.05G000470/Soltu.DM.04G029320/Soltu.DM.09G031790/Soltu.DM.08G013140/Soltu.DM.07G028460/Soltu.DM.09G004220/Soltu.DM.11G020400/Soltu.DM.09G028060/Soltu.DM.10G020640/Soltu.DM.03G021030/Soltu.DM.03G032210/Soltu.DM.09G009490/Soltu.DM.04G000670/Soltu.DM.04G033570/Soltu.DM.01G034410/…	25	EC
GO:0005200	structural constituent of cytoskeleton	258197	73/29983	0.164384	0.0229311	0.179576	Soltu.DM.08G001430/Soltu.DM.04G036630/Soltu.DM.06G013160/Soltu.DM.04G031730/Soltu.DM.12G000030/Soltu.DM.02G031800/Soltu.DM.06G031950/Soltu.DM.10G022890/Soltu.DM.12G012410/Soltu.DM.11G008990/Soltu.DM.10G019950/Soltu.DM.01G043990	12	EC
GO:0048046	apoplast	39/2606	323/29983	0.120743	0.0229614	0.179576	Soltu.DM.02G003420/Soltu.DM.09G010750/Soltu.DM.10G018830/Soltu.DM.03G035910/Soltu.DM.08G015950/Soltu.DM.09G002330/Soltu.DM.07G018430/Soltu.DM.10G003260/Soltu.DM.04G034340/Soltu.DM.09G030000/Soltu.DM.02G027190/Soltu.DM.08G008810/Soltu.DM.01G039490/Soltu.DM.04G029320/Soltu.DM.09G031790/Soltu.DM.10G018090/Soltu.DM.12G000030/Soltu.DM.01G029240/Soltu.DM.06G009170/Soltu.DM.01G034250/Soltu.DM.04G030060/…	39	EC
GO:0018105	peptidyl-serine phosphorylation	18/2606	125/29983	0.144	0.0230092	0.179576	Soltu.DM.11G007610/Soltu.DM.10G028320/Soltu.DM.09G026800/Soltu.DM.03G003710/Soltu.DM.02G008210/Soltu.DM.10G029710/Soltu.DM.03G027300/Soltu.DM.09G021310/Soltu.DM.03G021780/Soltu.DM.08G023930/Soltu.DM.01G047940/Soltu.DM.04G033640/Soltu.DM.04G037030/Soltu.DM.10G026630/Soltu.DM.01G004570/Soltu.DM.08G015390/Soltu.DM.09G021290/Soltu.DM.01G001650	18	EC
GO:0006306	DNA methylation	258075	41/29983	0.195122	0.0230244	0.179576	Soltu.DM.10G024770/Soltu.DM.11G005260/Soltu.DM.06G028860/Soltu.DM.01G001630/Soltu.DM.12G000130/Soltu.DM.07G016700/Soltu.DM.01G005850/Soltu.DM.03G022420	8	EC
GO:0042546	cell wall biogenesis	258167	65/29983	0.169231	0.0235744	0.182639	Soltu.DM.07G018430/Soltu.DM.09G030000/Soltu.DM.02G027190/Soltu.DM.01G029240/Soltu.DM.10G000250/Soltu.DM.02G019780/Soltu.DM.07G022000/Soltu.DM.07G022400/Soltu.DM.05G018970/Soltu.DM.04G035050/Soltu.DM.08G029290	11	EC
GO:0009626	plant-type hypersensitive response	28/2606	218/29983	0.12844	0.0240603	0.18517	Soltu.DM.11G002650/Soltu.DM.04G001730/Soltu.DM.04G001490/Soltu.DM.04G012390/Soltu.DM.09G017260/Soltu.DM.11G001970/Soltu.DM.01G000300/Soltu.DM.04G001850/Soltu.DM.11G002270/Soltu.DM.04G006490/Soltu.DM.09G022710/Soltu.DM.06G005160/Soltu.DM.06G033690/Soltu.DM.04G018070/Soltu.DM.02G014850/Soltu.DM.03G033680/Soltu.DM.04G027770/Soltu.DM.04G006280/Soltu.DM.01G001040/Soltu.DM.06G026400/Soltu.DM.03G032460/…	28	EC
GO:0046686	response to cadmium ion	38/2606	315/29983	0.120635	0.0248181	0.189745	Soltu.DM.02G009840/Soltu.DM.02G031730/Soltu.DM.09G002330/Soltu.DM.11G001060/Soltu.DM.12G004080/Soltu.DM.01G039490/Soltu.DM.02G028190/Soltu.DM.07G017750/Soltu.DM.04G029320/Soltu.DM.05G023990/Soltu.DM.12G027330/Soltu.DM.05G010790/Soltu.DM.01G009960/Soltu.DM.08G002490/Soltu.DM.09G025440/Soltu.DM.01G046170/Soltu.DM.11G015040/Soltu.DM.10G024820/Soltu.DM.01G026120/Soltu.DM.12G005810/Soltu.DM.08G006260/…	38	EC
GO:0009749	response to glucose	257983	20/29983	0.25	0.0253433	0.191244	Soltu.DM.06G025880/Soltu.DM.08G003640/Soltu.DM.01G048750/Soltu.DM.08G021910/Soltu.DM.12G008230	5	EC
GO:0010214	seed coat development	257983	20/29983	0.25	0.0253433	0.191244	Soltu.DM.09G019660/Soltu.DM.08G004870/Soltu.DM.10G023760/Soltu.DM.03G026020/Soltu.DM.02G027530	5	EC
GO:0030136	clathrin-coated vesicle	258014	27/29983	0.222222	0.0258417	0.193747	Soltu.DM.07G003220/Soltu.DM.09G031720/Soltu.DM.12G002260/Soltu.DM.01G042120/Soltu.DM.03G034140/Soltu.DM.03G032640	6	EC
GO:0010252	auxin homeostasis	258075	42/29983	0.190476	0.0263425	0.196236	Soltu.DM.07G000810/Soltu.DM.01G039490/Soltu.DM.05G004900/Soltu.DM.06G012130/Soltu.DM.02G024490/Soltu.DM.04G036080/Soltu.DM.01G039500/Soltu.DM.10G002010	8	EC
GO:0022626	cytosolic ribosome	258106	50/29983	0.18	0.026872	0.198905	Soltu.DM.10G003260/Soltu.DM.10G005260/Soltu.DM.11G001770/Soltu.DM.05G002890/Soltu.DM.02G012880/Soltu.DM.06G024950/Soltu.DM.03G024620/Soltu.DM.03G033430/Soltu.DM.09G028060	9	EC
GO:0030001	metal ion transport	14/2606	92/29983	0.152174	0.0274208	0.200522	Soltu.DM.07G022220/Soltu.DM.11G022440/Soltu.DM.01G051150/Soltu.DM.01G039310/Soltu.DM.05G024600/Soltu.DM.03G023410/Soltu.DM.04G009990/Soltu.DM.06G013480/Soltu.DM.07G022200/Soltu.DM.06G013490/Soltu.DM.10G020790/Soltu.DM.10G024390/Soltu.DM.10G020800/Soltu.DM.09G005390	14	EC
GO:0007166	cell surface receptor signaling pathway	27/2606	211/29983	0.127962	0.0274656	0.200522	Soltu.DM.04G037710/Soltu.DM.02G029720/Soltu.DM.11G002890/Soltu.DM.05G003580/Soltu.DM.06G010140/Soltu.DM.05G003800/Soltu.DM.05G006240/Soltu.DM.12G011920/Soltu.DM.02G029910/Soltu.DM.09G008360/Soltu.DM.11G018650/Soltu.DM.05G003720/Soltu.DM.04G002270/Soltu.DM.05G003750/Soltu.DM.05G003790/Soltu.DM.05G003760/Soltu.DM.01G051870/Soltu.DM.09G002120/Soltu.DM.04G034670/Soltu.DM.05G002190/Soltu.DM.06G017850/…	27	EC
GO:0009611	response to wounding	32/2606	259/29983	0.123552	0.0276081	0.200522	Soltu.DM.09G025850/Soltu.DM.12G007120/Soltu.DM.10G020990/Soltu.DM.04G029170/Soltu.DM.04G021630/Soltu.DM.09G005690/Soltu.DM.03G032090/Soltu.DM.08G008810/Soltu.DM.11G003560/Soltu.DM.01G000760/Soltu.DM.05G004700/Soltu.DM.03G020790/Soltu.DM.07G003850/Soltu.DM.09G023380/Soltu.DM.09G027090/Soltu.DM.03G036980/Soltu.DM.07G012950/Soltu.DM.05G006180/Soltu.DM.11G008990/Soltu.DM.03G030960/Soltu.DM.06G005160/…	32	EC
GO:0002237	response to molecule of bacterial origin	258044	35/29983	0.2	0.0287228	0.207323	Soltu.DM.09G017260/Soltu.DM.11G021800/Soltu.DM.01G037660/Soltu.DM.03G030960/Soltu.DM.09G025640/Soltu.DM.06G033690/Soltu.DM.06G024270	7	EC
GO:0007169	transmembrane receptor protein tyrosine kinase signaling pathway	27/2606	212/29983	0.127358	0.0289573	0.207725	Soltu.DM.01G041520/Soltu.DM.10G016540/Soltu.DM.01G041500/Soltu.DM.02G028200/Soltu.DM.09G012800/Soltu.DM.05G006290/Soltu.DM.11G023520/Soltu.DM.08G026270/Soltu.DM.02G017020/Soltu.DM.03G022970/Soltu.DM.06G010140/Soltu.DM.11G002580/Soltu.DM.02G034050/Soltu.DM.02G027100/Soltu.DM.03G025070/Soltu.DM.10G016480/Soltu.DM.03G032730/Soltu.DM.04G004540/Soltu.DM.09G009290/Soltu.DM.02G015740/Soltu.DM.12G005370/…	27	EC
GO:0016762	xyloglucan:xyloglucosyl transferase activity	258075	43/29983	0.186047	0.0299788	0.213734	Soltu.DM.07G018430/Soltu.DM.09G030000/Soltu.DM.02G027190/Soltu.DM.01G029240/Soltu.DM.02G019780/Soltu.DM.07G022000/Soltu.DM.07G022400/Soltu.DM.05G018970	8	EC
GO:0000470	maturation of LSU-rRNA	258014	28/29983	0.214286	0.0305426	0.2156	Soltu.DM.06G021330/Soltu.DM.11G021840/Soltu.DM.06G029710/Soltu.DM.01G037000/Soltu.DM.01G001340/Soltu.DM.12G029810	6	EC
GO:0031225	anchored component of membrane	17/2606	120/29983	0.141667	0.0306117	0.2156	Soltu.DM.01G001550/Soltu.DM.05G011870/Soltu.DM.07G026830/Soltu.DM.02G020100/Soltu.DM.03G034040/Soltu.DM.07G015230/Soltu.DM.03G002750/Soltu.DM.11G004550/Soltu.DM.02G009140/Soltu.DM.12G010960/Soltu.DM.04G027160/Soltu.DM.03G033500/Soltu.DM.01G044240/Soltu.DM.01G032190/Soltu.DM.04G000050/Soltu.DM.03G027420/Soltu.DM.01G036640	17	EC
GO:0009800	cinnamic acid biosynthetic process	257983	21/29983	0.238095	0.0309465	0.216645	Soltu.DM.10G020990/Soltu.DM.09G005690/Soltu.DM.05G004700/Soltu.DM.03G011480/Soltu.DM.09G005700	5	EC
GO:0044183	protein binding involved in protein folding	258044	36/29983	0.194444	0.0330685	0.230114	Soltu.DM.09G002330/Soltu.DM.06G019910/Soltu.DM.04G002640/Soltu.DM.09G028060/Soltu.DM.10G020640/Soltu.DM.06G019930/Soltu.DM.03G028500	7	EC
GO:0030154	cell differentiation	39/2606	332/29983	0.11747	0.0335164	0.231843	Soltu.DM.02G009840/Soltu.DM.02G031730/Soltu.DM.10G020820/Soltu.DM.05G026820/Soltu.DM.11G025890/Soltu.DM.02G008090/Soltu.DM.10G017480/Soltu.DM.01G050150/Soltu.DM.05G023550/Soltu.DM.02G012860/Soltu.DM.04G010390/Soltu.DM.06G020450/Soltu.DM.01G024670/Soltu.DM.06G030980/Soltu.DM.01G045080/Soltu.DM.02G028190/Soltu.DM.07G027880/Soltu.DM.05G004700/Soltu.DM.02G027100/Soltu.DM.04G027760/Soltu.DM.01G009960/…	39	EC
GO:0010090	trichome morphogenesis	258075	44/29983	0.181818	0.0339453	0.23342	Soltu.DM.03G018100/Soltu.DM.01G034370/Soltu.DM.01G040510/Soltu.DM.08G004870/Soltu.DM.04G036380/Soltu.DM.02G028430/Soltu.DM.03G036360/Soltu.DM.09G020390	8	EC
GO:0004675	transmembrane receptor protein serine/threonine kinase activity	17/2606	122/29983	0.139344	0.0351782	0.240475	Soltu.DM.04G037710/Soltu.DM.11G002890/Soltu.DM.06G010140/Soltu.DM.07G006920/Soltu.DM.04G028700/Soltu.DM.05G006240/Soltu.DM.02G029910/Soltu.DM.11G018650/Soltu.DM.08G023460/Soltu.DM.01G051870/Soltu.DM.09G002120/Soltu.DM.05G002190/Soltu.DM.04G007500/Soltu.DM.09G005600/Soltu.DM.02G015840/Soltu.DM.07G019300/Soltu.DM.01G046630	17	EC
GO:0006972	hyperosmotic response	257953	15/29983	0.266667	0.0356928	0.242566	Soltu.DM.06G028910/Soltu.DM.06G028940/Soltu.DM.01G005910/Soltu.DM.01G051890	4	EC
GO:0005802	trans-Golgi network	39/2606	334/29983	0.116766	0.0363027	0.245276	Soltu.DM.07G001330/Soltu.DM.04G025070/Soltu.DM.09G029590/Soltu.DM.01G027430/Soltu.DM.08G011720/Soltu.DM.05G006800/Soltu.DM.03G012090/Soltu.DM.09G001140/Soltu.DM.02G031500/Soltu.DM.02G030150/Soltu.DM.02G031510/Soltu.DM.08G021330/Soltu.DM.04G029850/Soltu.DM.01G041390/Soltu.DM.08G023060/Soltu.DM.08G017280/Soltu.DM.12G002640/Soltu.DM.05G009320/Soltu.DM.08G003470/Soltu.DM.12G008670/Soltu.DM.02G027530/…	39	EC
GO:0009825	multidimensional cell growth	258044	37/29983	0.189189	0.0378306	0.253118	Soltu.DM.08G011720/Soltu.DM.02G015480/Soltu.DM.09G031790/Soltu.DM.02G009140/Soltu.DM.03G034140/Soltu.DM.03G032640/Soltu.DM.09G020390	7	EC
GO:0016788	hydrolase activity, acting on ester bonds	16/2606	114/29983	0.140351	0.0378989	0.253118	Soltu.DM.04G019850/Soltu.DM.11G007720/Soltu.DM.10G004720/Soltu.DM.06G020800/Soltu.DM.06G019920/Soltu.DM.03G035910/Soltu.DM.03G001850/Soltu.DM.10G004640/Soltu.DM.02G016630/Soltu.DM.11G024660/Soltu.DM.05G018170/Soltu.DM.06G034020/Soltu.DM.03G001860/Soltu.DM.04G019810/Soltu.DM.07G016590/Soltu.DM.03G028580	16	EC
GO:0009651	response to salt stress	52/2606	467/29983	0.111349	0.0389917	0.258928	Soltu.DM.10G010830/Soltu.DM.02G009840/Soltu.DM.12G007120/Soltu.DM.02G031730/Soltu.DM.06G018840/Soltu.DM.02G005810/Soltu.DM.01G028880/Soltu.DM.04G029170/Soltu.DM.08G005300/Soltu.DM.08G001430/Soltu.DM.04G021630/Soltu.DM.01G022640/Soltu.DM.01G035110/Soltu.DM.01G024670/Soltu.DM.06G013160/Soltu.DM.04G031730/Soltu.DM.01G007500/Soltu.DM.07G017750/Soltu.DM.04G029320/Soltu.DM.05G004700/Soltu.DM.07G023720/…	52	EC
GO:0005525	GTP binding	25/2606	199/29983	0.125628	0.0397302	0.262333	Soltu.DM.08G001430/Soltu.DM.11G020080/Soltu.DM.01G051110/Soltu.DM.04G036630/Soltu.DM.06G013160/Soltu.DM.04G031730/Soltu.DM.02G023540/Soltu.DM.09G031330/Soltu.DM.08G003640/Soltu.DM.02G031800/Soltu.DM.06G031950/Soltu.DM.10G022890/Soltu.DM.01G036850/Soltu.DM.01G029300/Soltu.DM.03G005410/Soltu.DM.10G019950/Soltu.DM.02G021470/Soltu.DM.01G044760/Soltu.DM.01G048750/Soltu.DM.12G024840/Soltu.DM.08G021910/…	25	EC
GO:0050660	flavin adenine dinucleotide binding	14/2606	97/29983	0.14433	0.0407686	0.267669	Soltu.DM.03G036380/Soltu.DM.04G032150/Soltu.DM.04G035920/Soltu.DM.09G028890/Soltu.DM.08G024620/Soltu.DM.06G012850/Soltu.DM.11G024450/Soltu.DM.08G026840/Soltu.DM.04G030990/Soltu.DM.10G022610/Soltu.DM.02G002820/Soltu.DM.09G008350/Soltu.DM.09G003770/Soltu.DM.01G027080	14	EC
GO:0005834	heterotrimeric G-protein complex	258167	71/29983	0.15493	0.0420511	0.274538	Soltu.DM.11G008290/Soltu.DM.07G024520/Soltu.DM.05G007460/Soltu.DM.08G003640/Soltu.DM.03G021080/Soltu.DM.08G028840/Soltu.DM.01G048750/Soltu.DM.08G004880/Soltu.DM.08G021910/Soltu.DM.10G002260/Soltu.DM.11G009280	11	EC
GO:0030244	cellulose biosynthetic process	258075	46/29983	0.173913	0.0429113	0.278589	Soltu.DM.12G007610/Soltu.DM.01G027430/Soltu.DM.08G011720/Soltu.DM.09G031790/Soltu.DM.04G027320/Soltu.DM.01G041390/Soltu.DM.05G009320/Soltu.DM.09G022100	8	EC
GO:0009833	plant-type primary cell wall biogenesis	257983	23/29983	0.217391	0.0443218	0.27895	Soltu.DM.12G007610/Soltu.DM.01G027430/Soltu.DM.08G011720/Soltu.DM.04G027320/Soltu.DM.09G022100	5	EC
GO:0005719	nuclear euchromatin	257953	16/29983	0.25	0.0444071	0.27895	Soltu.DM.06G028860/Soltu.DM.02G031980/Soltu.DM.01G005850/Soltu.DM.03G026460	4	EC
GO:0008574	ATP-dependent microtubule motor activity, plus-end-directed	257953	16/29983	0.25	0.0444071	0.27895	Soltu.DM.04G033360/Soltu.DM.08G026240/Soltu.DM.09G002930/Soltu.DM.10G025020	4	EC
GO:0048574	long-day photoperiodism, flowering	257953	16/29983	0.25	0.0444071	0.27895	Soltu.DM.03G019380/Soltu.DM.01G024340/Soltu.DM.01G041980/Soltu.DM.12G012410	4	EC
GO:0080147	root hair cell development	257953	16/29983	0.25	0.0444071	0.27895	Soltu.DM.06G029380/Soltu.DM.01G003260/Soltu.DM.10G025240/Soltu.DM.04G035050	4	EC
GO:2000067	regulation of root morphogenesis	257953	16/29983	0.25	0.0444071	0.27895	Soltu.DM.08G003640/Soltu.DM.01G048750/Soltu.DM.08G021910/Soltu.DM.09G005350	4	EC
GO:0009860	pollen tube growth	13/2606	90/29983	0.144444	0.0471998	0.291812	Soltu.DM.01G039490/Soltu.DM.02G023540/Soltu.DM.10G016850/Soltu.DM.03G021030/Soltu.DM.08G001090/Soltu.DM.04G033570/Soltu.DM.02G031090/Soltu.DM.07G015120/Soltu.DM.01G039500/Soltu.DM.08G023660/Soltu.DM.12G006570/Soltu.DM.07G026780/Soltu.DM.04G031230	13	EC
GO:0048527	lateral root development	258014	31/29983	0.193548	0.0478547	0.291812	Soltu.DM.03G026090/Soltu.DM.07G013020/Soltu.DM.01G039490/Soltu.DM.05G019150/Soltu.DM.05G002600/Soltu.DM.01G039500	6	EC
GO:0005667	transcription factor complex	258075	47/29983	0.170213	0.047929	0.291812	Soltu.DM.05G026820/Soltu.DM.01G050150/Soltu.DM.05G023550/Soltu.DM.04G010390/Soltu.DM.01G045340/Soltu.DM.01G039950/Soltu.DM.05G024880/Soltu.DM.02G024400	8	EC
GO:0000035	acyl binding	257922	10/29983	0.3	0.0494679	0.291812	Soltu.DM.01G022640/Soltu.DM.06G015720/Soltu.DM.07G002820	3	EC
GO:0006086	acetyl-CoA biosynthetic process from pyruvate	257922	10/29983	0.3	0.0494679	0.291812	Soltu.DM.12G026500/Soltu.DM.05G002890/Soltu.DM.07G013720	3	EC
GO:0006090	pyruvate metabolic process	257922	10/29983	0.3	0.0494679	0.291812	Soltu.DM.08G005300/Soltu.DM.12G010030/Soltu.DM.05G019720	3	EC
GO:0008235	metalloexopeptidase activity	257922	10/29983	0.3	0.0494679	0.291812	Soltu.DM.12G027330/Soltu.DM.01G016200/Soltu.DM.01G031710	3	EC
GO:0010120	camalexin biosynthetic process	257922	10/29983	0.3	0.0494679	0.291812	Soltu.DM.06G018840/Soltu.DM.06G005160/Soltu.DM.09G009490	3	EC
GO:0019899	enzyme binding	257922	10/29983	0.3	0.0494679	0.291812	Soltu.DM.04G008710/Soltu.DM.04G003490/Soltu.DM.08G023820	3	EC
GO:0035197	siRNA binding	257922	10/29983	0.3	0.0494679	0.291812	Soltu.DM.06G028860/Soltu.DM.07G016700/Soltu.DM.01G005850	3	EC
GO:0044611	nuclear pore inner ring	257922	10/29983	0.3	0.0494679	0.291812	Soltu.DM.02G034060/Soltu.DM.11G014120/Soltu.DM.11G014110	3	EC
GO:2000117	negative regulation of cysteine-type endopeptidase activity	257922	10/29983	0.3	0.0494679	0.291812	Soltu.DM.06G028910/Soltu.DM.06G028940/Soltu.DM.01G005910	3	EC
GO:0010025	wax biosynthetic process	11/575	31/29983	0.354839	7.02205e-12	3.89539e-09	Soltu.DM.01G025130/Soltu.DM.12G006600/Soltu.DM.02G025730/Soltu.DM.01G048820/Soltu.DM.02G007010/Soltu.DM.09G029490/Soltu.DM.07G001410/Soltu.DM.08G001020/Soltu.DM.08G008940/Soltu.DM.05G025000/Soltu.DM.08G015670	11	GC
GO:0009536	plastid	24/575	320/29983	0.075	1.72548e-08	4.78595e-06	Soltu.DM.06G014400/Soltu.DM.04G009810/Soltu.DM.05G014760/Soltu.DM.01G010270/Soltu.DM.01G014690/Soltu.DM.04G009800/Soltu.DM.01G010320/Soltu.DM.01G010330/Soltu.DM.04G009820/Soltu.DM.01G014640/Soltu.DM.03G034530/Soltu.DM.08G003990/Soltu.DM.05G016330/Soltu.DM.04G016890/Soltu.DM.01G010310/Soltu.DM.02G020240/Soltu.DM.04G009790/Soltu.DM.05G016340/Soltu.DM.07G013190/Soltu.DM.09G017890/Soltu.DM.04G009830/…	24	GC
GO:0010143	cutin biosynthetic process	8/575	30/29983	0.266667	7.03376e-08	1.30063e-05	Soltu.DM.01G025130/Soltu.DM.01G048820/Soltu.DM.03G018100/Soltu.DM.01G033720/Soltu.DM.08G008940/Soltu.DM.05G026040/Soltu.DM.08G015670/Soltu.DM.09G000490	8	GC
GO:0042335	cuticle development	9/575	45/29983	0.2	1.57966e-07	2.19074e-05	Soltu.DM.02G025730/Soltu.DM.02G007010/Soltu.DM.07G001410/Soltu.DM.05G011870/Soltu.DM.11G007720/Soltu.DM.01G032350/Soltu.DM.05G025000/Soltu.DM.02G033700/Soltu.DM.08G015830	9	GC
GO:0080167	response to karrikin	13/575	120/29983	0.108333	5.58704e-07	6.19868e-05	Soltu.DM.09G022420/Soltu.DM.06G018680/Soltu.DM.05G001950/Soltu.DM.04G031480/Soltu.DM.06G025880/Soltu.DM.09G016560/Soltu.DM.02G031730/Soltu.DM.03G020570/Soltu.DM.07G022360/Soltu.DM.02G009840/Soltu.DM.01G049580/Soltu.DM.07G001770/Soltu.DM.08G015830	13	GC
GO:0042761	very long-chain fatty acid biosynthetic process	5/575	11/29983	0.454545	1.07054e-06	9.89784e-05	Soltu.DM.12G006600/Soltu.DM.09G029490/Soltu.DM.05G025000/Soltu.DM.02G033700/Soltu.DM.04G008710	5	GC
GO:0071555	cell wall organization	18/575	260/29983	0.0692308	3.28151e-06	0.000260053	Soltu.DM.12G002500/Soltu.DM.06G030000/Soltu.DM.01G050190/Soltu.DM.12G006600/Soltu.DM.08G029290/Soltu.DM.09G029490/Soltu.DM.08G030090/Soltu.DM.01G041220/Soltu.DM.09G005280/Soltu.DM.09G030000/Soltu.DM.08G028990/Soltu.DM.06G030030/Soltu.DM.07G023270/Soltu.DM.04G032180/Soltu.DM.11G021210/Soltu.DM.11G008600/Soltu.DM.08G011720/Soltu.DM.09G010750	18	GC
GO:0102336	3-oxo-arachidoyl-CoA synthase activity	6/575	26/29983	0.230769	8.0488e-06	0.000405906	Soltu.DM.02G025730/Soltu.DM.02G007010/Soltu.DM.05G000010/Soltu.DM.03G000410/Soltu.DM.11G026450/Soltu.DM.08G015830	6	GC
GO:0102337	3-oxo-cerotoyl-CoA synthase activity	6/575	26/29983	0.230769	8.0488e-06	0.000405906	Soltu.DM.02G025730/Soltu.DM.02G007010/Soltu.DM.05G000010/Soltu.DM.03G000410/Soltu.DM.11G026450/Soltu.DM.08G015830	6	GC
GO:0102338	3-oxo-lignoceronyl-CoA synthase activity	6/575	26/29983	0.230769	8.0488e-06	0.000405906	Soltu.DM.02G025730/Soltu.DM.02G007010/Soltu.DM.05G000010/Soltu.DM.03G000410/Soltu.DM.11G026450/Soltu.DM.08G015830	6	GC
GO:0102756	very-long-chain 3-ketoacyl-CoA synthase activity	6/575	26/29983	0.230769	8.0488e-06	0.000405906	Soltu.DM.02G025730/Soltu.DM.02G007010/Soltu.DM.05G000010/Soltu.DM.03G000410/Soltu.DM.11G026450/Soltu.DM.08G015830	6	GC
GO:1904278	positive regulation of wax biosynthetic process	4/575	10/29983	0.4	2.56441e-05	0.00118548	Soltu.DM.02G031730/Soltu.DM.03G030200/Soltu.DM.02G009840/Soltu.DM.06G003370	4	GC
GO:0052689	carboxylic ester hydrolase activity	13/575	180/29983	0.0722222	4.82307e-05	0.0020581	Soltu.DM.11G013360/Soltu.DM.07G016620/Soltu.DM.08G007510/Soltu.DM.06G019920/Soltu.DM.08G007500/Soltu.DM.01G041220/Soltu.DM.06G020800/Soltu.DM.04G036900/Soltu.DM.11G007720/Soltu.DM.03G001850/Soltu.DM.01G032800/Soltu.DM.03G035910/Soltu.DM.03G027580	13	GC
GO:0006633	fatty acid biosynthetic process	11/575	136/29983	0.0808824	6.58865e-05	0.00261069	Soltu.DM.01G025130/Soltu.DM.02G025730/Soltu.DM.01G048820/Soltu.DM.02G007010/Soltu.DM.05G000010/Soltu.DM.03G000410/Soltu.DM.06G014400/Soltu.DM.11G026450/Soltu.DM.12G010410/Soltu.DM.08G015830/Soltu.DM.07G013190	11	GC
GO:0009922	fatty acid elongase activity	4/575	15/29983	0.266667	0.000154429	0.00571115	Soltu.DM.02G007010/Soltu.DM.05G000010/Soltu.DM.03G000410/Soltu.DM.05G025000	4	GC
GO:0000428	DNA-directed RNA polymerase complex	4/575	16/29983	0.25	0.000202789	0.0070309	Soltu.DM.05G023780/Soltu.DM.01G007220/Soltu.DM.07G010970/Soltu.DM.09G014730	4	GC
GO:0048046	apoplast	16/575	323/29983	0.0495356	0.000565625	0.0184572	Soltu.DM.12G002500/Soltu.DM.02G003420/Soltu.DM.10G025040/Soltu.DM.03G024400/Soltu.DM.01G031350/Soltu.DM.09G005280/Soltu.DM.09G030000/Soltu.DM.04G030060/Soltu.DM.06G030030/Soltu.DM.09G002330/Soltu.DM.01G039490/Soltu.DM.12G008600/Soltu.DM.06G021770/Soltu.DM.03G035910/Soltu.DM.09G010750/Soltu.DM.05G019100	16	GC
GO:0010052	guard cell differentiation	4/575	21/29983	0.190476	0.000618005	0.0190461	Soltu.DM.09G028830/Soltu.DM.05G023840/Soltu.DM.04G028570/Soltu.DM.11G002690	4	GC
GO:0008610	lipid biosynthetic process	3/575	11/29983	0.272727	0.00103212	0.0276943	Soltu.DM.07G001410/Soltu.DM.06G014400/Soltu.DM.08G015830	3	GC
GO:0009228	thiamine biosynthetic process	3/575	11/29983	0.272727	0.00103212	0.0276943	Soltu.DM.09G018940/Soltu.DM.07G025600/Soltu.DM.01G042860	3	GC
GO:0005983	starch catabolic process	4/575	24/29983	0.166667	0.00104839	0.0276943	Soltu.DM.09G027770/Soltu.DM.02G009320/Soltu.DM.04G022990/Soltu.DM.05G009520	4	GC
GO:0016757	transferase activity, transferring glycosyl groups	17/575	380/29983	0.0447368	0.0011916	0.0300465	Soltu.DM.06G030000/Soltu.DM.11G003020/Soltu.DM.02G014670/Soltu.DM.07G013630/Soltu.DM.07G013620/Soltu.DM.07G001730/Soltu.DM.05G002580/Soltu.DM.06G033620/Soltu.DM.07G017720/Soltu.DM.10G027920/Soltu.DM.04G032180/Soltu.DM.11G021210/Soltu.DM.11G008600/Soltu.DM.08G011720/Soltu.DM.01G034390/Soltu.DM.02G033220/Soltu.DM.11G009790	17	GC
GO:0009501	amyloplast	3/575	12/29983	0.25	0.00135661	0.0327201	Soltu.DM.07G013630/Soltu.DM.07G013620/Soltu.DM.04G022990	3	GC
GO:0006631	fatty acid metabolic process	6/575	64/29983	0.09375	0.00141688	0.0327499	Soltu.DM.01G025130/Soltu.DM.05G001950/Soltu.DM.01G048820/Soltu.DM.01G033740/Soltu.DM.06G014400/Soltu.DM.03G003110	6	GC
GO:0045892	negative regulation of transcription, DNA-templated	10/575	167/29983	0.0598802	0.00150167	0.0333212	Soltu.DM.02G015160/Soltu.DM.10G017480/Soltu.DM.01G051040/Soltu.DM.07G017160/Soltu.DM.05G018380/Soltu.DM.01G027400/Soltu.DM.03G024460/Soltu.DM.07G026580/Soltu.DM.10G009650/Soltu.DM.03G005060	10	GC
GO:0010105	negative regulation of ethylene-activated signaling pathway	5/575	45/29983	0.111111	0.00165396	0.0352889	Soltu.DM.04G031090/Soltu.DM.09G023750/Soltu.DM.05G025620/Soltu.DM.12G028970/Soltu.DM.07G026580	5	GC
GO:0009913	epidermal cell differentiation	3/575	13/29983	0.230769	0.00173858	0.0357204	Soltu.DM.10G000400/Soltu.DM.03G002870/Soltu.DM.08G015830	3	GC
GO:0008810	cellulase activity	4/575	29/29983	0.137931	0.00217253	0.0415581	Soltu.DM.09G002770/Soltu.DM.01G050190/Soltu.DM.08G030090/Soltu.DM.08G028990	4	GC
GO:0030245	cellulose catabolic process	4/575	29/29983	0.137931	0.00217253	0.0415581	Soltu.DM.09G002770/Soltu.DM.01G050190/Soltu.DM.08G030090/Soltu.DM.08G028990	4	GC
GO:0009505	plant-type cell wall	14/575	307/29983	0.0456026	0.00262781	0.048103	Soltu.DM.01G033150/Soltu.DM.09G010720/Soltu.DM.02G029430/Soltu.DM.01G051550/Soltu.DM.03G027810/Soltu.DM.05G011870/Soltu.DM.04G030060/Soltu.DM.12G000560/Soltu.DM.09G009290/Soltu.DM.02G020130/Soltu.DM.02G020270/Soltu.DM.05G013440/Soltu.DM.04G037290/Soltu.DM.09G010750	14	GC
GO:0030014	CCR4-NOT complex	3/575	15/29983	0.2	0.00268811	0.048103	Soltu.DM.11G017220/Soltu.DM.06G005060/Soltu.DM.01G003220	3	GC
GO:0009535	chloroplast thylakoid membrane	82/994	351/29983	0.233618	1.65005e-45	1.24362e-42	Soltu.DM.02G032930/Soltu.DM.05G008530/Soltu.DM.10G024980/Soltu.DM.11G016190/Soltu.DM.02G001740/Soltu.DM.03G032070/Soltu.DM.10G015520/Soltu.DM.01G040400/Soltu.DM.11G003160/Soltu.DM.05G013680/Soltu.DM.03G029950/Soltu.DM.10G001730/Soltu.DM.04G024470/Soltu.DM.09G023020/Soltu.DM.12G004790/Soltu.DM.05G005290/Soltu.DM.12G015060/Soltu.DM.12G026740/Soltu.DM.10G020280/Soltu.DM.10G005780/Soltu.DM.09G005750/…	82	MC
GO:0009534	chloroplast thylakoid	42/994	172/29983	0.244186	1.20368e-24	4.53598e-22	Soltu.DM.11G019340/Soltu.DM.11G016190/Soltu.DM.02G001740/Soltu.DM.06G012180/Soltu.DM.10G015520/Soltu.DM.01G040400/Soltu.DM.03G037550/Soltu.DM.09G019730/Soltu.DM.07G020780/Soltu.DM.02G026870/Soltu.DM.10G001730/Soltu.DM.02G014780/Soltu.DM.05G005290/Soltu.DM.10G005780/Soltu.DM.09G005750/Soltu.DM.12G010420/Soltu.DM.06G003900/Soltu.DM.07G019050/Soltu.DM.07G028260/Soltu.DM.12G027760/Soltu.DM.12G022950/…	42	MC
GO:0009579	thylakoid	38/994	156/29983	0.24359	2.19953e-22	5.52583e-20	Soltu.DM.02G032930/Soltu.DM.02G001740/Soltu.DM.06G012180/Soltu.DM.11G003160/Soltu.DM.09G019730/Soltu.DM.02G006160/Soltu.DM.05G022620/Soltu.DM.03G029080/Soltu.DM.10G020280/Soltu.DM.10G005780/Soltu.DM.11G023190/Soltu.DM.09G005750/Soltu.DM.12G010420/Soltu.DM.07G028260/Soltu.DM.12G022950/Soltu.DM.06G017440/Soltu.DM.10G016620/Soltu.DM.01G034540/Soltu.DM.08G016820/Soltu.DM.06G033230/Soltu.DM.07G014630/…	38	MC
GO:0015979	photosynthesis	26/994	87/29983	0.298851	3.7188e-18	7.00701e-16	Soltu.DM.02G003120/Soltu.DM.02G032930/Soltu.DM.04G027060/Soltu.DM.02G001740/Soltu.DM.01G023530/Soltu.DM.03G029080/Soltu.DM.12G010420/Soltu.DM.07G028260/Soltu.DM.07G000610/Soltu.DM.06G017440/Soltu.DM.10G016620/Soltu.DM.12G007670/Soltu.DM.08G016820/Soltu.DM.06G033230/Soltu.DM.05G025740/Soltu.DM.09G020650/Soltu.DM.08G001360/Soltu.DM.02G019510/Soltu.DM.06G034460/Soltu.DM.08G026710/Soltu.DM.06G019970/…	26	MC
GO:0010319	stromule	15/994	44/29983	0.340909	5.41293e-12	8.15928e-10	Soltu.DM.03G030110/Soltu.DM.02G032930/Soltu.DM.08G028280/Soltu.DM.02G026870/Soltu.DM.03G016420/Soltu.DM.12G004790/Soltu.DM.10G020280/Soltu.DM.09G005750/Soltu.DM.03G032100/Soltu.DM.07G019050/Soltu.DM.06G028610/Soltu.DM.10G025330/Soltu.DM.03G035550/Soltu.DM.09G001070/Soltu.DM.07G025600	15	MC
GO:0030095	chloroplast photosystem II	10/994	17/29983	0.588235	2.41472e-11	3.03323e-09	Soltu.DM.02G001740/Soltu.DM.10G001730/Soltu.DM.05G005290/Soltu.DM.03G029080/Soltu.DM.04G020200/Soltu.DM.10G016620/Soltu.DM.07G014630/Soltu.DM.02G019510/Soltu.DM.02G029790/Soltu.DM.12G001290	10	MC
GO:0009654	photosystem II oxygen evolving complex	10/994	20/29983	0.5	2.09502e-10	2.25569e-08	Soltu.DM.10G001730/Soltu.DM.05G005290/Soltu.DM.03G029080/Soltu.DM.07G028260/Soltu.DM.10G016620/Soltu.DM.08G016820/Soltu.DM.07G014630/Soltu.DM.02G019510/Soltu.DM.02G029790/Soltu.DM.06G019970	10	MC
GO:0048046	apoplast	36/994	323/29983	0.111455	2.54718e-10	2.39972e-08	Soltu.DM.03G017660/Soltu.DM.10G015410/Soltu.DM.07G020790/Soltu.DM.01G048190/Soltu.DM.03G030110/Soltu.DM.02G032930/Soltu.DM.05G008530/Soltu.DM.03G018510/Soltu.DM.05G003000/Soltu.DM.12G001000/Soltu.DM.09G019730/Soltu.DM.09G026740/Soltu.DM.05G019100/Soltu.DM.02G026870/Soltu.DM.03G011770/Soltu.DM.02G006160/Soltu.DM.02G014780/Soltu.DM.12G004790/Soltu.DM.07G022590/Soltu.DM.05G022620/Soltu.DM.12G026740/…	36	MC
GO:0009543	chloroplast thylakoid lumen	15/994	57/29983	0.263158	3.47095e-10	2.90667e-08	Soltu.DM.02G001740/Soltu.DM.06G010400/Soltu.DM.10G001730/Soltu.DM.05G005290/Soltu.DM.03G029080/Soltu.DM.02G009450/Soltu.DM.04G020200/Soltu.DM.10G016620/Soltu.DM.08G016820/Soltu.DM.07G014630/Soltu.DM.08G025390/Soltu.DM.02G019510/Soltu.DM.02G029790/Soltu.DM.12G001290/Soltu.DM.06G019970	15	MC
GO:0010287	plastoglobule	19/994	100/29983	0.19	6.86412e-10	5.17338e-08	Soltu.DM.10G024980/Soltu.DM.09G019730/Soltu.DM.02G006160/Soltu.DM.10G020280/Soltu.DM.10G005780/Soltu.DM.12G010420/Soltu.DM.12G026250/Soltu.DM.06G028610/Soltu.DM.01G034540/Soltu.DM.06G033230/Soltu.DM.01G050210/Soltu.DM.02G029790/Soltu.DM.02G012460/Soltu.DM.10G001380/Soltu.DM.07G024910/Soltu.DM.03G000830/Soltu.DM.06G021700/Soltu.DM.06G034070/Soltu.DM.02G014000	19	MC
GO:0010598	NAD(P)H dehydrogenase complex (plastoquinone)	7/994	10/29983	0.7	4.74022e-09	3.24784e-07	Soltu.DM.05G013680/Soltu.DM.04G024470/Soltu.DM.09G023020/Soltu.DM.12G015060/Soltu.DM.02G009290/Soltu.DM.11G007970/Soltu.DM.08G030270	7	MC
GO:0016126	sterol biosynthetic process	12/994	44/29983	0.272727	1.30772e-08	8.21341e-07	Soltu.DM.02G007460/Soltu.DM.01G003630/Soltu.DM.01G031960/Soltu.DM.02G022190/Soltu.DM.08G026820/Soltu.DM.09G004250/Soltu.DM.02G026060/Soltu.DM.02G021540/Soltu.DM.06G003760/Soltu.DM.06G033250/Soltu.DM.04G032150/Soltu.DM.06G029480	12	MC
GO:0009735	response to cytokinin	24/994	187/29983	0.128342	1.60794e-08	9.32216e-07	Soltu.DM.03G017660/Soltu.DM.01G007750/Soltu.DM.03G030110/Soltu.DM.10G027810/Soltu.DM.05G007070/Soltu.DM.02G001740/Soltu.DM.08G028640/Soltu.DM.05G001260/Soltu.DM.09G019730/Soltu.DM.09G026740/Soltu.DM.10G027680/Soltu.DM.03G011770/Soltu.DM.07G022590/Soltu.DM.12G010420/Soltu.DM.12G011590/Soltu.DM.03G032100/Soltu.DM.07G028260/Soltu.DM.07G000330/Soltu.DM.03G011350/Soltu.DM.02G032600/Soltu.DM.01G018420/…	24	MC
GO:0005983	starch catabolic process	9/994	24/29983	0.375	3.89594e-08	2.09736e-06	Soltu.DM.11G004900/Soltu.DM.04G025730/Soltu.DM.08G023420/Soltu.DM.04G027060/Soltu.DM.05G009520/Soltu.DM.08G001120/Soltu.DM.12G007670/Soltu.DM.09G030970/Soltu.DM.02G000560	9	MC
GO:0031969	chloroplast membrane	16/994	91/29983	0.175824	4.78793e-08	2.40573e-06	Soltu.DM.03G034530/Soltu.DM.01G033190/Soltu.DM.11G016620/Soltu.DM.06G010400/Soltu.DM.04G022860/Soltu.DM.03G010410/Soltu.DM.11G016610/Soltu.DM.12G004790/Soltu.DM.12G019510/Soltu.DM.09G019710/Soltu.DM.08G028520/Soltu.DM.04G000210/Soltu.DM.06G033230/Soltu.DM.01G044670/Soltu.DM.07G000330/Soltu.DM.08G008520	16	MC
GO:0009409	response to cold	29/994	317/29983	0.0914826	9.59647e-07	4.52044e-05	Soltu.DM.06G028940/Soltu.DM.12G004460/Soltu.DM.03G030110/Soltu.DM.02G032930/Soltu.DM.08G023420/Soltu.DM.09G026730/Soltu.DM.04G021630/Soltu.DM.08G028640/Soltu.DM.08G001120/Soltu.DM.08G028280/Soltu.DM.05G019600/Soltu.DM.02G026870/Soltu.DM.04G027760/Soltu.DM.12G004790/Soltu.DM.12G007510/Soltu.DM.10G020280/Soltu.DM.09G005750/Soltu.DM.01G048410/Soltu.DM.03G032100/Soltu.DM.06G028610/Soltu.DM.10G025330/…	29	MC
GO:0008266	poly(U) RNA binding	6/994	14/29983	0.428571	3.12548e-06	0.000138566	Soltu.DM.09G019730/Soltu.DM.02G026870/Soltu.DM.09G005750/Soltu.DM.07G014630/Soltu.DM.03G025210/Soltu.DM.02G029790	6	MC
GO:0019253	reductive pentose-phosphate cycle	6/994	15/29983	0.4	5.06266e-06	0.00021198	Soltu.DM.12G004790/Soltu.DM.05G022620/Soltu.DM.04G005250/Soltu.DM.01G024860/Soltu.DM.07G028590/Soltu.DM.09G001070	6	MC
GO:0007623	circadian rhythm	13/994	88/29983	0.147727	6.50274e-06	0.000257948	Soltu.DM.11G004900/Soltu.DM.12G004460/Soltu.DM.10G027810/Soltu.DM.05G007070/Soltu.DM.04G022860/Soltu.DM.02G026870/Soltu.DM.10G027680/Soltu.DM.04G027760/Soltu.DM.12G007510/Soltu.DM.10G012330/Soltu.DM.06G003900/Soltu.DM.06G028610/Soltu.DM.04G018960	13	MC
GO:0006094	gluconeogenesis	8/994	32/29983	0.25	7.34806e-06	0.000276906	Soltu.DM.07G027740/Soltu.DM.04G027060/Soltu.DM.02G006160/Soltu.DM.05G022620/Soltu.DM.10G016940/Soltu.DM.12G007670/Soltu.DM.01G050210/Soltu.DM.09G001070	8	MC
GO:0009767	photosynthetic electron transport chain	5/994	10/29983	0.5	8.69536e-06	0.000294601	Soltu.DM.10G001730/Soltu.DM.05G005290/Soltu.DM.12G022950/Soltu.DM.03G022230/Soltu.DM.06G029590	5	MC
GO:0061077	chaperone-mediated protein folding	11/994	65/29983	0.169231	8.75368e-06	0.000294601	Soltu.DM.10G029940/Soltu.DM.11G023190/Soltu.DM.09G004680/Soltu.DM.04G022190/Soltu.DM.05G002040/Soltu.DM.01G015090/Soltu.DM.09G029480/Soltu.DM.10G029950/Soltu.DM.07G006380/Soltu.DM.03G033570/Soltu.DM.08G002000	11	MC
GO:0009658	chloroplast organization	16/994	133/29983	0.120301	8.99026e-06	0.000294601	Soltu.DM.01G033190/Soltu.DM.11G016620/Soltu.DM.08G022080/Soltu.DM.01G049580/Soltu.DM.11G016610/Soltu.DM.11G023190/Soltu.DM.12G011590/Soltu.DM.06G028610/Soltu.DM.09G022780/Soltu.DM.05G002480/Soltu.DM.07G000610/Soltu.DM.11G021260/Soltu.DM.05G018690/Soltu.DM.01G028830/Soltu.DM.03G024640/Soltu.DM.07G020230	16	MC
GO:0050661	NADP binding	8/994	34/29983	0.235294	1.19595e-05	0.00037557	Soltu.DM.05G012290/Soltu.DM.07G015360/Soltu.DM.06G021200/Soltu.DM.12G004790/Soltu.DM.01G022690/Soltu.DM.04G005250/Soltu.DM.01G022660/Soltu.DM.06G034980	8	MC
GO:0031977	thylakoid lumen	8/994	35/29983	0.228571	1.50541e-05	0.000453843	Soltu.DM.02G001740/Soltu.DM.03G029080/Soltu.DM.04G020200/Soltu.DM.08G016820/Soltu.DM.07G014630/Soltu.DM.02G019510/Soltu.DM.02G029790/Soltu.DM.06G019970	8	MC
GO:0030170	pyridoxal phosphate binding	18/994	172/29983	0.104651	1.78969e-05	0.000518793	Soltu.DM.04G026550/Soltu.DM.08G007780/Soltu.DM.08G005960/Soltu.DM.01G037180/Soltu.DM.05G009660/Soltu.DM.09G024390/Soltu.DM.09G011580/Soltu.DM.02G009550/Soltu.DM.02G026870/Soltu.DM.01G033780/Soltu.DM.03G016130/Soltu.DM.01G014700/Soltu.DM.06G035120/Soltu.DM.12G024050/Soltu.DM.09G004660/Soltu.DM.08G001800/Soltu.DM.08G004500/Soltu.DM.07G028460	18	MC
GO:0016168	chlorophyll binding	9/994	47/29983	0.191489	2.04658e-05	0.000571287	Soltu.DM.04G022980/Soltu.DM.12G026250/Soltu.DM.06G017440/Soltu.DM.08G001360/Soltu.DM.10G001380/Soltu.DM.07G024910/Soltu.DM.03G000830/Soltu.DM.06G021700/Soltu.DM.02G014000	9	MC
GO:0019898	extrinsic component of membrane	10/994	59/29983	0.169492	2.20422e-05	0.000593316	Soltu.DM.10G001730/Soltu.DM.05G005290/Soltu.DM.03G029080/Soltu.DM.10G016620/Soltu.DM.08G016820/Soltu.DM.07G014630/Soltu.DM.02G019510/Soltu.DM.02G029790/Soltu.DM.02G029690/Soltu.DM.06G019970	10	MC
GO:0009523	photosystem II	6/994	19/29983	0.315789	2.449e-05	0.000636473	Soltu.DM.02G001740/Soltu.DM.04G022980/Soltu.DM.07G028260/Soltu.DM.06G017440/Soltu.DM.09G020650/Soltu.DM.06G034460	6	MC
GO:0006000	fructose metabolic process	5/994	12/29983	0.416667	2.58526e-05	0.000649491	Soltu.DM.04G027060/Soltu.DM.06G032440/Soltu.DM.05G022620/Soltu.DM.12G007670/Soltu.DM.09G001070	5	MC
GO:0006535	cysteine biosynthetic process from serine	6/994	20/29983	0.3	3.4005e-05	0.000826744	Soltu.DM.08G005960/Soltu.DM.01G037180/Soltu.DM.09G024390/Soltu.DM.07G027060/Soltu.DM.01G033780/Soltu.DM.02G022850	6	MC
GO:0006096	glycolytic process	11/994	80/29983	0.1375	6.5224e-05	0.0015362	Soltu.DM.07G027740/Soltu.DM.04G004650/Soltu.DM.11G005100/Soltu.DM.10G024660/Soltu.DM.02G006160/Soltu.DM.12G004790/Soltu.DM.04G005250/Soltu.DM.10G016940/Soltu.DM.01G050210/Soltu.DM.07G028590/Soltu.DM.02G027090	11	MC
GO:0003755	peptidyl-prolyl cis-trans isomerase activity	10/994	68/29983	0.147059	7.79537e-05	0.00178038	Soltu.DM.10G029940/Soltu.DM.09G004680/Soltu.DM.04G022190/Soltu.DM.02G032830/Soltu.DM.12G029240/Soltu.DM.08G015600/Soltu.DM.01G007690/Soltu.DM.10G029950/Soltu.DM.03G033570/Soltu.DM.08G002000	10	MC
GO:0005986	sucrose biosynthetic process	6/994	24/29983	0.25	0.00010541	0.00233663	Soltu.DM.04G027060/Soltu.DM.09G029230/Soltu.DM.07G003160/Soltu.DM.05G022620/Soltu.DM.12G007670/Soltu.DM.09G001070	6	MC
GO:0042128	nitrate assimilation	11/994	85/29983	0.129412	0.000114291	0.00246113	Soltu.DM.11G010380/Soltu.DM.10G015410/Soltu.DM.01G048190/Soltu.DM.11G016190/Soltu.DM.06G005440/Soltu.DM.07G016420/Soltu.DM.08G025260/Soltu.DM.10G010160/Soltu.DM.05G007860/Soltu.DM.03G027150/Soltu.DM.04G000090	11	MC
GO:0009768	photosynthesis, light harvesting in photosystem I	7/994	36/29983	0.194444	0.000155059	0.00324626	Soltu.DM.12G026250/Soltu.DM.10G001380/Soltu.DM.07G024910/Soltu.DM.03G000830/Soltu.DM.06G021700/Soltu.DM.02G014000/Soltu.DM.06G029590	7	MC
GO:0008559	xenobiotic transmembrane transporting ATPase activity	6/994	26/29983	0.230769	0.000170374	0.00347048	Soltu.DM.09G018860/Soltu.DM.01G023300/Soltu.DM.12G015020/Soltu.DM.12G015030/Soltu.DM.12G015050/Soltu.DM.12G015010	6	MC
GO:0080167	response to karrikin	13/994	120/29983	0.108333	0.000179279	0.00355578	Soltu.DM.07G003310/Soltu.DM.10G017460/Soltu.DM.06G009180/Soltu.DM.01G049580/Soltu.DM.04G027760/Soltu.DM.12G007510/Soltu.DM.10G025140/Soltu.DM.12G022950/Soltu.DM.06G017440/Soltu.DM.08G011730/Soltu.DM.07G006480/Soltu.DM.04G011830/Soltu.DM.10G020990	13	MC
GO:0005528	FK506 binding	6/994	27/29983	0.222222	0.000212939	0.00404843	Soltu.DM.10G029940/Soltu.DM.09G004680/Soltu.DM.04G022190/Soltu.DM.10G029950/Soltu.DM.03G033570/Soltu.DM.08G002000	6	MC
GO:0019684	photosynthesis, light reaction	4/994	10/29983	0.4	0.000214861	0.00404843	Soltu.DM.10G001730/Soltu.DM.06G033230/Soltu.DM.07G014630/Soltu.DM.02G029790	4	MC
GO:0009773	photosynthetic electron transport in photosystem I	5/994	18/29983	0.277778	0.000236906	0.00435494	Soltu.DM.05G013680/Soltu.DM.12G015060/Soltu.DM.08G030270/Soltu.DM.08G026710/Soltu.DM.09G001070	5	MC
GO:0009073	aromatic amino acid family biosynthetic process	5/994	19/29983	0.263158	0.000312769	0.00561261	Soltu.DM.01G022690/Soltu.DM.01G022660/Soltu.DM.08G022210/Soltu.DM.06G034980/Soltu.DM.11G003560	5	MC
GO:0009228	thiamine biosynthetic process	4/994	11/29983	0.363636	0.000328778	0.00576268	Soltu.DM.11G002770/Soltu.DM.07G025600/Soltu.DM.06G003240/Soltu.DM.01G022910	4	MC
GO:0046686	response to cadmium ion	23/994	315/29983	0.0730159	0.000378947	0.00649106	Soltu.DM.03G017660/Soltu.DM.07G026310/Soltu.DM.12G008230/Soltu.DM.05G003000/Soltu.DM.02G001740/Soltu.DM.09G026730/Soltu.DM.07G027060/Soltu.DM.11G005100/Soltu.DM.09G026740/Soltu.DM.08G028280/Soltu.DM.04G022860/Soltu.DM.02G026870/Soltu.DM.10G024660/Soltu.DM.02G006160/Soltu.DM.12G004790/Soltu.DM.01G050210/Soltu.DM.09G025120/Soltu.DM.07G028590/Soltu.DM.02G028530/Soltu.DM.04G035630/Soltu.DM.07G026260/…	23	MC
GO:0000325	plant-type vacuole	9/994	68/29983	0.132353	0.000397843	0.0066633	Soltu.DM.08G028640/Soltu.DM.12G011480/Soltu.DM.09G018860/Soltu.DM.07G002970/Soltu.DM.01G023300/Soltu.DM.12G015020/Soltu.DM.12G015030/Soltu.DM.12G015050/Soltu.DM.12G015010	9	MC
GO:0006002	fructose 6-phosphate metabolic process	5/994	21/29983	0.238095	0.000518009	0.00848729	Soltu.DM.04G027060/Soltu.DM.06G032440/Soltu.DM.05G022620/Soltu.DM.12G007670/Soltu.DM.09G001070	5	MC
GO:0005774	vacuolar membrane	28/994	430/29983	0.0651163	0.000599103	0.00960711	Soltu.DM.09G008230/Soltu.DM.07G026310/Soltu.DM.03G030110/Soltu.DM.08G028640/Soltu.DM.09G026740/Soltu.DM.12G011480/Soltu.DM.03G032030/Soltu.DM.01G027380/Soltu.DM.08G012760/Soltu.DM.09G018860/Soltu.DM.07G002970/Soltu.DM.05G020400/Soltu.DM.02G007540/Soltu.DM.07G000330/Soltu.DM.01G027370/Soltu.DM.10G015540/Soltu.DM.01G023300/Soltu.DM.12G015020/Soltu.DM.12G015030/Soltu.DM.12G015050/Soltu.DM.12G015010/…	28	MC
GO:0015386	potassium:proton antiporter activity	5/994	22/29983	0.227273	0.000652175	0.0100313	Soltu.DM.01G033190/Soltu.DM.11G016620/Soltu.DM.11G016610/Soltu.DM.04G012030/Soltu.DM.10G010160	5	MC
GO:0042026	protein refolding	5/994	22/29983	0.227273	0.000652175	0.0100313	Soltu.DM.11G023190/Soltu.DM.05G002040/Soltu.DM.01G015090/Soltu.DM.03G035550/Soltu.DM.07G014280	5	MC
GO:0071482	cellular response to light stimulus	4/994	13/29983	0.307692	0.000675521	0.0101826	Soltu.DM.09G005560/Soltu.DM.01G026940/Soltu.DM.01G028830/Soltu.DM.08G014120	4	MC
GO:0009833	plant-type primary cell wall biogenesis	5/994	23/29983	0.217391	0.000810743	0.0119813	Soltu.DM.07G017150/Soltu.DM.08G029580/Soltu.DM.08G029560/Soltu.DM.12G021100/Soltu.DM.07G014150	5	MC
GO:0051539	4 iron, 4 sulfur cluster binding	8/994	61/29983	0.131148	0.000881242	0.0127727	Soltu.DM.10G015410/Soltu.DM.01G048190/Soltu.DM.07G026310/Soltu.DM.03G025630/Soltu.DM.01G028530/Soltu.DM.02G032530/Soltu.DM.04G018270/Soltu.DM.06G003240	8	MC
GO:0009423	chorismate biosynthetic process	4/994	14/29983	0.285714	0.000920999	0.0130038	Soltu.DM.01G022690/Soltu.DM.01G022660/Soltu.DM.06G034980/Soltu.DM.11G003560	4	MC
GO:0031409	pigment binding	6/994	35/29983	0.171429	0.000931695	0.0130038	Soltu.DM.12G026250/Soltu.DM.10G001380/Soltu.DM.07G024910/Soltu.DM.03G000830/Soltu.DM.06G021700/Soltu.DM.02G014000	6	MC
GO:0048038	quinone binding	5/994	24/29983	0.208333	0.000996357	0.0136534	Soltu.DM.05G013680/Soltu.DM.04G024470/Soltu.DM.09G023020/Soltu.DM.11G007970/Soltu.DM.05G009750	5	MC
GO:0042626	ATPase activity, coupled to transmembrane movement of substances	15/994	181/29983	0.0828729	0.00107903	0.0143732	Soltu.DM.05G021850/Soltu.DM.06G006170/Soltu.DM.11G021720/Soltu.DM.03G026950/Soltu.DM.09G014140/Soltu.DM.12G019510/Soltu.DM.12G020580/Soltu.DM.09G018860/Soltu.DM.05G004600/Soltu.DM.01G002400/Soltu.DM.01G023300/Soltu.DM.12G015020/Soltu.DM.12G015030/Soltu.DM.12G015050/Soltu.DM.12G015010	15	MC
GO:0004867	serine-type endopeptidase inhibitor activity	6/994	36/29983	0.166667	0.00108702	0.0143732	Soltu.DM.09G025880/Soltu.DM.09G025930/Soltu.DM.03G023550/Soltu.DM.03G023580/Soltu.DM.09G025910/Soltu.DM.09G025850	6	MC
GO:0055085	transmembrane transport	19/994	260/29983	0.0730769	0.00116442	0.0151312	Soltu.DM.05G021850/Soltu.DM.06G012540/Soltu.DM.06G005440/Soltu.DM.07G016420/Soltu.DM.11G021720/Soltu.DM.08G025260/Soltu.DM.10G018380/Soltu.DM.09G014140/Soltu.DM.12G019510/Soltu.DM.06G017440/Soltu.DM.12G020580/Soltu.DM.09G018860/Soltu.DM.05G007860/Soltu.DM.01G023300/Soltu.DM.12G015020/Soltu.DM.12G015030/Soltu.DM.12G015050/Soltu.DM.12G015010/Soltu.DM.03G027150	19	MC
GO:0010207	photosystem II assembly	4/994	15/29983	0.266667	0.0012231	0.0155898	Soltu.DM.11G016190/Soltu.DM.07G019050/Soltu.DM.06G024290/Soltu.DM.02G029790	4	MC
GO:0022626	cytosolic ribosome	7/994	50/29983	0.14	0.00124109	0.0155898	Soltu.DM.08G028640/Soltu.DM.02G026870/Soltu.DM.07G022590/Soltu.DM.11G023190/Soltu.DM.01G015090/Soltu.DM.03G035550/Soltu.DM.07G023030	7	MC
GO:0010027	thylakoid membrane organization	6/994	38/29983	0.157895	0.00145648	0.0179955	Soltu.DM.09G019710/Soltu.DM.07G019050/Soltu.DM.06G017440/Soltu.DM.07G001750/Soltu.DM.11G020460/Soltu.DM.03G027140	6	MC
GO:0009416	response to light stimulus	21/994	308/29983	0.0681818	0.00157501	0.0191461	Soltu.DM.11G010380/Soltu.DM.04G021630/Soltu.DM.03G016400/Soltu.DM.03G034520/Soltu.DM.02G026870/Soltu.DM.10G004380/Soltu.DM.12G004790/Soltu.DM.10G020280/Soltu.DM.03G032100/Soltu.DM.12G026250/Soltu.DM.05G019950/Soltu.DM.01G024860/Soltu.DM.08G009980/Soltu.DM.07G017820/Soltu.DM.07G000330/Soltu.DM.11G015380/Soltu.DM.10G001380/Soltu.DM.07G024910/Soltu.DM.03G000830/Soltu.DM.06G021700/Soltu.DM.02G014000	21	MC
GO:0005215	transporter activity	16/994	210/29983	0.0761905	0.0018061	0.0216069	Soltu.DM.06G005440/Soltu.DM.07G016420/Soltu.DM.04G022860/Soltu.DM.04G023400/Soltu.DM.12G011480/Soltu.DM.08G025260/Soltu.DM.03G032030/Soltu.DM.03G037860/Soltu.DM.12G019510/Soltu.DM.04G018720/Soltu.DM.01G040360/Soltu.DM.07G008890/Soltu.DM.07G000330/Soltu.DM.10G010160/Soltu.DM.05G007860/Soltu.DM.03G027150	16	MC
GO:0004124	cysteine synthase activity	4/994	17/29983	0.235294	0.00202284	0.0238216	Soltu.DM.08G005960/Soltu.DM.01G037180/Soltu.DM.09G024390/Soltu.DM.01G033780	4	MC
GO:0006006	glucose metabolic process	5/994	28/29983	0.178571	0.00206468	0.0239403	Soltu.DM.05G012290/Soltu.DM.07G015360/Soltu.DM.03G016420/Soltu.DM.12G004790/Soltu.DM.04G005250	5	MC
GO:0006352	DNA-templated transcription, initiation	4/994	18/29983	0.222222	0.0025331	0.0289267	Soltu.DM.09G005560/Soltu.DM.01G026940/Soltu.DM.01G028830/Soltu.DM.08G014120	4	MC
GO:0008356	asymmetric cell division	4/994	19/29983	0.210526	0.00312519	0.0346384	Soltu.DM.04G004270/Soltu.DM.06G030600/Soltu.DM.03G036460/Soltu.DM.01G039060	4	MC
GO:0045037	protein import into chloroplast stroma	4/994	19/29983	0.210526	0.00312519	0.0346384	Soltu.DM.12G011590/Soltu.DM.07G019050/Soltu.DM.11G021260/Soltu.DM.07G028460	4	MC
GO:0010017	red or far-red light signaling pathway	5/994	31/29983	0.16129	0.00328872	0.0353683	Soltu.DM.05G007070/Soltu.DM.04G021630/Soltu.DM.06G009180/Soltu.DM.04G018960/Soltu.DM.08G011730	5	MC
GO:0016760	cellulose synthase (UDP-forming) activity	5/994	31/29983	0.16129	0.00328872	0.0353683	Soltu.DM.07G017150/Soltu.DM.08G029580/Soltu.DM.08G029560/Soltu.DM.12G021100/Soltu.DM.07G014150	5	MC
GO:0005509	calcium ion binding	17/994	244/29983	0.0696721	0.00337741	0.0353683	Soltu.DM.07G005750/Soltu.DM.10G001730/Soltu.DM.05G005290/Soltu.DM.03G029080/Soltu.DM.10G014880/Soltu.DM.10G005340/Soltu.DM.10G016620/Soltu.DM.08G016820/Soltu.DM.07G014630/Soltu.DM.02G019510/Soltu.DM.02G029790/Soltu.DM.06G019970/Soltu.DM.03G006240/Soltu.DM.10G000120/Soltu.DM.03G027150/Soltu.DM.10G002100/Soltu.DM.10G018590	17	MC
GO:0005506	iron ion binding	9/994	92/29983	0.0978261	0.00347146	0.0353683	Soltu.DM.01G033040/Soltu.DM.05G003350/Soltu.DM.03G021100/Soltu.DM.06G010190/Soltu.DM.05G018690/Soltu.DM.10G029920/Soltu.DM.07G025600/Soltu.DM.02G026060/Soltu.DM.06G003760	9	MC
GO:0008519	ammonium transmembrane transporter activity	3/994	10/29983	0.3	0.00366032	0.0353683	Soltu.DM.09G027420/Soltu.DM.03G010330/Soltu.DM.03G006400	3	MC
GO:0010099	regulation of photomorphogenesis	3/994	10/29983	0.3	0.00366032	0.0353683	Soltu.DM.01G049580/Soltu.DM.08G011730/Soltu.DM.06G002140	3	MC
GO:0015695	organic cation transport	3/994	10/29983	0.3	0.00366032	0.0353683	Soltu.DM.09G027420/Soltu.DM.03G010330/Soltu.DM.03G006400	3	MC
GO:0016161	beta-amylase activity	3/994	10/29983	0.3	0.00366032	0.0353683	Soltu.DM.08G023420/Soltu.DM.07G018100/Soltu.DM.08G001120	3	MC
GO:0019740	nitrogen utilization	3/994	10/29983	0.3	0.00366032	0.0353683	Soltu.DM.09G027420/Soltu.DM.03G010330/Soltu.DM.03G006400	3	MC
GO:0072488	ammonium transmembrane transport	3/994	10/29983	0.3	0.00366032	0.0353683	Soltu.DM.09G027420/Soltu.DM.03G010330/Soltu.DM.03G006400	3	MC
GO:0006458	'de novo' protein folding	4/994	20/29983	0.2	0.00380507	0.0358478	Soltu.DM.11G023190/Soltu.DM.05G002040/Soltu.DM.01G015090/Soltu.DM.07G006380	4	MC
GO:0010629	negative regulation of gene expression	4/994	20/29983	0.2	0.00380507	0.0358478	Soltu.DM.10G005270/Soltu.DM.10G005280/Soltu.DM.02G006750/Soltu.DM.01G035540	4	MC
GO:0009707	chloroplast outer membrane	6/994	47/29983	0.12766	0.00440349	0.0409733	Soltu.DM.10G012330/Soltu.DM.09G019710/Soltu.DM.07G019050/Soltu.DM.05G002480/Soltu.DM.10G002270/Soltu.DM.07G019640	6	MC
GO:0004743	pyruvate kinase activity	3/994	11/29983	0.272727	0.00490965	0.0434968	Soltu.DM.04G004650/Soltu.DM.11G005100/Soltu.DM.10G024660	3	MC
GO:0006879	cellular iron ion homeostasis	3/994	11/29983	0.272727	0.00490965	0.0434968	Soltu.DM.09G014140/Soltu.DM.01G040360/Soltu.DM.06G010190	3	MC
GO:0030955	potassium ion binding	3/994	11/29983	0.272727	0.00490965	0.0434968	Soltu.DM.04G004650/Soltu.DM.11G005100/Soltu.DM.10G024660	3	MC
GO:0045549	9-cis-epoxycarotenoid dioxygenase activity	3/994	11/29983	0.272727	0.00490965	0.0434968	Soltu.DM.01G027380/Soltu.DM.01G027370/Soltu.DM.08G015120	3	MC
GO:0015995	chlorophyll biosynthetic process	5/994	34/29983	0.147059	0.00496325	0.0434968	Soltu.DM.06G002140/Soltu.DM.10G002270/Soltu.DM.11G002770/Soltu.DM.07G019640/Soltu.DM.01G022910	5	MC
GO:0000271	polysaccharide biosynthetic process	5/994	35/29983	0.142857	0.00563517	0.0483282	Soltu.DM.07G017150/Soltu.DM.08G029580/Soltu.DM.08G029560/Soltu.DM.12G021100/Soltu.DM.07G014150	5	MC
GO:0042542	response to hydrogen peroxide	7/994	65/29983	0.107692	0.00564279	0.0483282	Soltu.DM.02G022700/Soltu.DM.03G025100/Soltu.DM.04G022860/Soltu.DM.04G012030/Soltu.DM.04G027760/Soltu.DM.12G007510/Soltu.DM.12G004810	7	MC
GO:0020037	heme binding	13/994	176/29983	0.0738636	0.00601417	0.0494348	Soltu.DM.11G010380/Soltu.DM.10G015410/Soltu.DM.01G048190/Soltu.DM.02G022700/Soltu.DM.01G033040/Soltu.DM.08G011330/Soltu.DM.10G029920/Soltu.DM.03G011350/Soltu.DM.12G004810/Soltu.DM.08G018410/Soltu.DM.03G005520/Soltu.DM.03G021890/Soltu.DM.07G022840	13	MC
GO:0009611	response to wounding	17/994	259/29983	0.0656371	0.00610506	0.0494348	Soltu.DM.09G025880/Soltu.DM.04G021630/Soltu.DM.11G009740/Soltu.DM.02G007460/Soltu.DM.11G002570/Soltu.DM.09G025930/Soltu.DM.04G022980/Soltu.DM.06G028610/Soltu.DM.07G017820/Soltu.DM.12G001290/Soltu.DM.09G025910/Soltu.DM.03G036980/Soltu.DM.10G020990/Soltu.DM.06G017300/Soltu.DM.08G004500/Soltu.DM.11G003560/Soltu.DM.09G025850	17	MC
GO:0007005	mitochondrion organization	5/994	36/29983	0.138889	0.00636875	0.0494348	Soltu.DM.11G023190/Soltu.DM.05G002040/Soltu.DM.01G015090/Soltu.DM.03G035550/Soltu.DM.07G006380	5	MC
GO:0016759	cellulose synthase activity	5/994	36/29983	0.138889	0.00636875	0.0494348	Soltu.DM.07G017150/Soltu.DM.08G029580/Soltu.DM.08G029560/Soltu.DM.12G021100/Soltu.DM.07G014150	5	MC
GO:0044183	protein binding involved in protein folding	5/994	36/29983	0.138889	0.00636875	0.0494348	Soltu.DM.11G023190/Soltu.DM.05G002040/Soltu.DM.01G015090/Soltu.DM.03G035550/Soltu.DM.07G006380	5	MC
GO:0006097	glyoxylate cycle	3/994	12/29983	0.25	0.00638612	0.0494348	Soltu.DM.07G026310/Soltu.DM.01G019990/Soltu.DM.01G045790	3	MC
GO:0009051	pentose-phosphate shunt, oxidative branch	3/994	12/29983	0.25	0.00638612	0.0494348	Soltu.DM.05G012290/Soltu.DM.07G015360/Soltu.DM.12G008230	3	MC
GO:0009508	plastid chromosome	3/994	12/29983	0.25	0.00638612	0.0494348	Soltu.DM.03G031640/Soltu.DM.06G003900/Soltu.DM.04G024230	3	MC
GO:0010304	PSII associated light-harvesting complex II catabolic process	3/994	12/29983	0.25	0.00638612	0.0494348	Soltu.DM.03G022810/Soltu.DM.07G010570/Soltu.DM.08G009290	3	MC
GO:0009295	nucleoid	4/994	23/29983	0.173913	0.00642791	0.0494348	Soltu.DM.06G012180/Soltu.DM.03G031640/Soltu.DM.06G003900/Soltu.DM.04G024230	4	MC
GO:0003735	structural constituent of ribosome	126/488	476/29983	0.264706	2.02095e-117	8.12636e-115	Soltu.DM.09G023740/Soltu.DM.01G043750/Soltu.DM.09G004520/Soltu.DM.01G030050/Soltu.DM.03G035480/Soltu.DM.06G028650/Soltu.DM.09G021280/Soltu.DM.05G025110/Soltu.DM.03G017900/Soltu.DM.03G026000/Soltu.DM.12G025690/Soltu.DM.04G013260/Soltu.DM.08G030030/Soltu.DM.05G004990/Soltu.DM.04G029870/Soltu.DM.02G012880/Soltu.DM.06G028660/Soltu.DM.10G001200/Soltu.DM.08G021140/Soltu.DM.09G023620/Soltu.DM.01G039630/…	126	PC
GO:0022625	cytosolic large ribosomal subunit	91/488	224/29983	0.40625	1.24726e-103	2.50765e-101	Soltu.DM.09G023740/Soltu.DM.01G043750/Soltu.DM.09G004520/Soltu.DM.01G030050/Soltu.DM.03G035480/Soltu.DM.06G028650/Soltu.DM.09G021280/Soltu.DM.05G025110/Soltu.DM.03G017900/Soltu.DM.03G026000/Soltu.DM.12G025690/Soltu.DM.05G004990/Soltu.DM.02G013400/Soltu.DM.06G028660/Soltu.DM.08G021140/Soltu.DM.09G023620/Soltu.DM.01G039630/Soltu.DM.07G025230/Soltu.DM.05G023430/Soltu.DM.11G004210/Soltu.DM.04G007170/…	91	PC
GO:0006412	translation	76/488	369/29983	0.205962	7.92867e-61	1.06272e-58	Soltu.DM.09G023740/Soltu.DM.01G025380/Soltu.DM.01G043750/Soltu.DM.09G004520/Soltu.DM.01G030050/Soltu.DM.03G035480/Soltu.DM.09G021280/Soltu.DM.04G013260/Soltu.DM.08G030030/Soltu.DM.04G029870/Soltu.DM.02G012880/Soltu.DM.08G021140/Soltu.DM.09G023620/Soltu.DM.01G039630/Soltu.DM.11G004210/Soltu.DM.04G025220/Soltu.DM.04G007170/Soltu.DM.01G042450/Soltu.DM.06G030560/Soltu.DM.10G028990/Soltu.DM.06G034210/…	76	PC
GO:0022627	cytosolic small ribosomal subunit	50/488	112/29983	0.446429	2.4606e-59	2.47355e-57	Soltu.DM.01G025380/Soltu.DM.12G004100/Soltu.DM.04G013260/Soltu.DM.04G029870/Soltu.DM.09G019900/Soltu.DM.02G012880/Soltu.DM.10G001200/Soltu.DM.04G025220/Soltu.DM.05G006120/Soltu.DM.03G029460/Soltu.DM.08G018700/Soltu.DM.01G025780/Soltu.DM.12G013220/Soltu.DM.03G033790/Soltu.DM.04G000950/Soltu.DM.07G012360/Soltu.DM.12G025670/Soltu.DM.07G026870/Soltu.DM.01G021850/Soltu.DM.02G013410/Soltu.DM.05G025800/…	50	PC
GO:0002181	cytoplasmic translation	29/488	64/29983	0.453125	4.87369e-35	3.91948e-33	Soltu.DM.05G025110/Soltu.DM.03G017900/Soltu.DM.12G025690/Soltu.DM.05G004990/Soltu.DM.06G028660/Soltu.DM.07G025230/Soltu.DM.05G023430/Soltu.DM.07G003860/Soltu.DM.01G043300/Soltu.DM.01G039550/Soltu.DM.06G013200/Soltu.DM.07G005190/Soltu.DM.10G001950/Soltu.DM.01G006830/Soltu.DM.06G021100/Soltu.DM.02G027720/Soltu.DM.06G017510/Soltu.DM.04G004230/Soltu.DM.09G023520/Soltu.DM.03G005430/Soltu.DM.05G024450/…	29	PC
GO:0005871	kinesin complex	22/488	80/29983	0.275	3.19055e-21	1.83276e-19	Soltu.DM.07G026920/Soltu.DM.01G048230/Soltu.DM.06G031040/Soltu.DM.03G033640/Soltu.DM.03G000700/Soltu.DM.07G025420/Soltu.DM.10G020730/Soltu.DM.01G038600/Soltu.DM.11G002710/Soltu.DM.12G002370/Soltu.DM.09G030630/Soltu.DM.07G013390/Soltu.DM.03G028400/Soltu.DM.04G032260/Soltu.DM.11G024580/Soltu.DM.04G030920/Soltu.DM.09G023790/Soltu.DM.09G026920/Soltu.DM.06G000020/Soltu.DM.01G017980/Soltu.DM.01G050230/…	22	PC
GO:0007018	microtubule-based movement	22/488	80/29983	0.275	3.19055e-21	1.83276e-19	Soltu.DM.07G026920/Soltu.DM.01G048230/Soltu.DM.06G031040/Soltu.DM.03G033640/Soltu.DM.03G000700/Soltu.DM.07G025420/Soltu.DM.10G020730/Soltu.DM.01G038600/Soltu.DM.11G002710/Soltu.DM.12G002370/Soltu.DM.09G030630/Soltu.DM.07G013390/Soltu.DM.03G028400/Soltu.DM.04G032260/Soltu.DM.11G024580/Soltu.DM.04G030920/Soltu.DM.09G023790/Soltu.DM.09G026920/Soltu.DM.06G000020/Soltu.DM.01G017980/Soltu.DM.01G050230/…	22	PC
GO:0000027	ribosomal large subunit assembly	16/488	48/29983	0.333333	2.65546e-17	1.33472e-15	Soltu.DM.01G043750/Soltu.DM.09G004520/Soltu.DM.01G042450/Soltu.DM.06G030560/Soltu.DM.10G024640/Soltu.DM.09G007410/Soltu.DM.06G033140/Soltu.DM.06G002480/Soltu.DM.05G024450/Soltu.DM.11G000860/Soltu.DM.10G022200/Soltu.DM.10G020740/Soltu.DM.04G009150/Soltu.DM.11G020650/Soltu.DM.02G026120/Soltu.DM.10G003730	16	PC
GO:0003777	microtubule motor activity	17/488	73/29983	0.232877	2.28888e-15	1.02263e-13	Soltu.DM.01G048230/Soltu.DM.03G033640/Soltu.DM.03G000700/Soltu.DM.07G025420/Soltu.DM.01G038600/Soltu.DM.11G002710/Soltu.DM.07G013390/Soltu.DM.03G028400/Soltu.DM.04G032260/Soltu.DM.11G024580/Soltu.DM.04G030920/Soltu.DM.09G023790/Soltu.DM.09G026920/Soltu.DM.06G000020/Soltu.DM.01G017980/Soltu.DM.01G050230/Soltu.DM.03G035510	17	PC
GO:0000028	ribosomal small subunit assembly	12/488	30/29983	0.4	2.0039e-14	8.0578e-13	Soltu.DM.03G029460/Soltu.DM.12G013220/Soltu.DM.05G025800/Soltu.DM.02G021810/Soltu.DM.10G025200/Soltu.DM.01G039380/Soltu.DM.09G002880/Soltu.DM.01G003600/Soltu.DM.10G025050/Soltu.DM.01G003610/Soltu.DM.03G024020/Soltu.DM.06G027300	12	PC
GO:0042254	ribosome biogenesis	15/488	83/29983	0.180723	5.31675e-12	1.94354e-10	Soltu.DM.05G014820/Soltu.DM.01G030050/Soltu.DM.02G001880/Soltu.DM.05G005470/Soltu.DM.06G025980/Soltu.DM.03G011620/Soltu.DM.06G024950/Soltu.DM.05G005460/Soltu.DM.08G023530/Soltu.DM.01G029300/Soltu.DM.01G017240/Soltu.DM.08G001110/Soltu.DM.06G028720/Soltu.DM.09G018120/Soltu.DM.03G033430	15	PC
GO:0000462	maturation of SSU-rRNA from tricistronic rRNA transcript (SSU-rRNA, 5.8S rRNA, LSU-rRNA)	12/488	67/29983	0.179104	8.05439e-10	2.69893e-08	Soltu.DM.04G013260/Soltu.DM.09G019900/Soltu.DM.10G001200/Soltu.DM.01G025310/Soltu.DM.01G025780/Soltu.DM.07G026870/Soltu.DM.01G037110/Soltu.DM.06G034680/Soltu.DM.09G002880/Soltu.DM.06G033490/Soltu.DM.10G025050/Soltu.DM.09G016990	12	PC
GO:0007049	cell cycle	15/488	150/29983	0.1	2.62271e-08	8.11235e-07	Soltu.DM.06G028180/Soltu.DM.03G021080/Soltu.DM.02G013300/Soltu.DM.03G003380/Soltu.DM.06G008810/Soltu.DM.02G022820/Soltu.DM.01G005930/Soltu.DM.04G037640/Soltu.DM.10G026440/Soltu.DM.10G029860/Soltu.DM.02G023600/Soltu.DM.06G020630/Soltu.DM.01G029860/Soltu.DM.06G019710/Soltu.DM.11G013030	15	PC
GO:0042273	ribosomal large subunit biogenesis	7/488	23/29983	0.304348	5.6713e-08	1.6289e-06	Soltu.DM.09G021280/Soltu.DM.06G034210/Soltu.DM.06G001910/Soltu.DM.02G027720/Soltu.DM.03G005430/Soltu.DM.02G007580/Soltu.DM.05G022820	7	PC
GO:0016887	ATPase activity	17/488	210/29983	0.0809524	7.28457e-08	1.95278e-06	Soltu.DM.01G048230/Soltu.DM.03G033640/Soltu.DM.03G000700/Soltu.DM.07G025420/Soltu.DM.01G038600/Soltu.DM.11G002710/Soltu.DM.07G013390/Soltu.DM.03G028400/Soltu.DM.04G032260/Soltu.DM.11G024580/Soltu.DM.04G030920/Soltu.DM.09G023790/Soltu.DM.09G026920/Soltu.DM.06G000020/Soltu.DM.01G017980/Soltu.DM.01G050230/Soltu.DM.03G035510	17	PC
GO:0070180	large ribosomal subunit rRNA binding	8/488	36/29983	0.222222	9.43241e-08	2.37051e-06	Soltu.DM.05G025110/Soltu.DM.01G043300/Soltu.DM.09G022170/Soltu.DM.07G005190/Soltu.DM.01G006830/Soltu.DM.06G034170/Soltu.DM.06G002030/Soltu.DM.06G029900	8	PC
GO:0000470	maturation of LSU-rRNA	7/488	28/29983	0.25	2.55278e-07	6.03815e-06	Soltu.DM.06G021330/Soltu.DM.01G037000/Soltu.DM.11G021840/Soltu.DM.06G029710/Soltu.DM.02G018940/Soltu.DM.11G020650/Soltu.DM.06G011130	7	PC
GO:0051301	cell division	17/488	245/29983	0.0693878	6.55484e-07	1.4643e-05	Soltu.DM.06G028180/Soltu.DM.03G021080/Soltu.DM.02G013300/Soltu.DM.03G003380/Soltu.DM.06G008810/Soltu.DM.02G022820/Soltu.DM.01G005930/Soltu.DM.05G010760/Soltu.DM.04G037640/Soltu.DM.10G026440/Soltu.DM.10G029860/Soltu.DM.02G023600/Soltu.DM.06G020630/Soltu.DM.01G029860/Soltu.DM.06G019710/Soltu.DM.01G035880/Soltu.DM.11G013030	17	PC
GO:0000463	maturation of LSU-rRNA from tricistronic rRNA transcript (SSU-rRNA, 5.8S rRNA, LSU-rRNA)	6/488	21/29983	0.285714	7.94989e-07	1.68247e-05	Soltu.DM.04G007170/Soltu.DM.07G003860/Soltu.DM.05G025370/Soltu.DM.08G019960/Soltu.DM.12G004170/Soltu.DM.07G015680	6	PC
GO:0016538	cyclin-dependent protein serine/threonine kinase regulator activity	7/488	33/29983	0.212121	8.58465e-07	1.72597e-05	Soltu.DM.03G003380/Soltu.DM.02G022820/Soltu.DM.01G005930/Soltu.DM.04G037640/Soltu.DM.10G026440/Soltu.DM.10G029860/Soltu.DM.06G019710	7	PC
GO:0003924	GTPase activity	16/488	224/29983	0.0714286	9.51357e-07	1.82165e-05	Soltu.DM.12G025080/Soltu.DM.02G031800/Soltu.DM.10G022890/Soltu.DM.06G005680/Soltu.DM.01G029860/Soltu.DM.06G005580/Soltu.DM.09G023310/Soltu.DM.06G005570/Soltu.DM.11G022490/Soltu.DM.01G043850/Soltu.DM.10G019950/Soltu.DM.01G023140/Soltu.DM.02G023540/Soltu.DM.09G018120/Soltu.DM.05G024780/Soltu.DM.06G005620	16	PC
GO:0005874	microtubule	10/488	90/29983	0.111111	2.12738e-06	3.88832e-05	Soltu.DM.10G004010/Soltu.DM.07G020050/Soltu.DM.12G022790/Soltu.DM.03G016070/Soltu.DM.02G009500/Soltu.DM.02G031800/Soltu.DM.10G022890/Soltu.DM.08G026290/Soltu.DM.01G029860/Soltu.DM.10G019950	10	PC
GO:0005840	ribosome	8/488	56/29983	0.142857	3.32975e-06	5.82136e-05	Soltu.DM.01G030050/Soltu.DM.08G030030/Soltu.DM.02G012880/Soltu.DM.08G023530/Soltu.DM.01G035440/Soltu.DM.03G024620/Soltu.DM.01G017240/Soltu.DM.08G001110	8	PC
GO:0008574	ATP-dependent microtubule motor activity, plus-end-directed	5/488	16/29983	0.3125	4.2147e-06	7.06146e-05	Soltu.DM.07G026920/Soltu.DM.06G031040/Soltu.DM.10G020730/Soltu.DM.12G002370/Soltu.DM.09G030630	5	PC
GO:0030687	preribosome, large subunit precursor	7/488	43/29983	0.162791	5.6266e-06	9.04994e-05	Soltu.DM.05G025110/Soltu.DM.02G034570/Soltu.DM.01G043300/Soltu.DM.07G005190/Soltu.DM.01G006830/Soltu.DM.06G029900/Soltu.DM.11G020650	7	PC
GO:0046658	anchored component of plasma membrane	14/488	201/29983	0.0696517	6.04678e-06	9.35171e-05	Soltu.DM.08G001720/Soltu.DM.12G021500/Soltu.DM.11G002490/Soltu.DM.05G000710/Soltu.DM.08G025370/Soltu.DM.01G020300/Soltu.DM.01G008280/Soltu.DM.12G029740/Soltu.DM.07G020430/Soltu.DM.01G032190/Soltu.DM.01G044240/Soltu.DM.12G015860/Soltu.DM.09G017040/Soltu.DM.03G031780	14	PC
GO:0005730	nucleolus	18/488	333/29983	0.0540541	1.05794e-05	0.000157556	Soltu.DM.01G038990/Soltu.DM.02G031800/Soltu.DM.02G001880/Soltu.DM.01G025310/Soltu.DM.11G021230/Soltu.DM.03G015740/Soltu.DM.01G029300/Soltu.DM.01G005850/Soltu.DM.03G024620/Soltu.DM.10G019950/Soltu.DM.02G018940/Soltu.DM.02G023540/Soltu.DM.11G025300/Soltu.DM.09G018120/Soltu.DM.11G020650/Soltu.DM.07G027620/Soltu.DM.07G003760/Soltu.DM.05G010790	18	PC
GO:0022626	cytosolic ribosome	7/488	50/29983	0.14	1.58098e-05	0.000227044	Soltu.DM.02G012880/Soltu.DM.06G024950/Soltu.DM.03G024620/Soltu.DM.11G023190/Soltu.DM.10G026340/Soltu.DM.05G023510/Soltu.DM.03G033430	7	PC
GO:0006334	nucleosome assembly	8/488	72/29983	0.111111	2.23522e-05	0.000309929	Soltu.DM.06G004300/Soltu.DM.06G004290/Soltu.DM.06G030140/Soltu.DM.06G031230/Soltu.DM.02G016840/Soltu.DM.09G020910/Soltu.DM.05G021010/Soltu.DM.05G013750	8	PC
GO:0003746	translation elongation factor activity	7/488	54/29983	0.12963	2.65044e-05	0.000355251	Soltu.DM.07G027890/Soltu.DM.06G005680/Soltu.DM.06G005580/Soltu.DM.06G005570/Soltu.DM.11G022490/Soltu.DM.05G022230/Soltu.DM.06G005620	7	PC
GO:0051726	regulation of cell cycle	7/488	64/29983	0.109375	8.08363e-05	0.000999843	Soltu.DM.03G003380/Soltu.DM.02G022820/Soltu.DM.01G005930/Soltu.DM.04G037640/Soltu.DM.10G026440/Soltu.DM.10G029860/Soltu.DM.06G019710	7	PC
GO:0042274	ribosomal small subunit biogenesis	4/488	15/29983	0.266667	8.20552e-05	0.000999843	Soltu.DM.12G004100/Soltu.DM.08G018700/Soltu.DM.03G033790/Soltu.DM.06G025020	4	PC
GO:0070181	small ribosomal subunit rRNA binding	4/488	15/29983	0.266667	8.20552e-05	0.000999843	Soltu.DM.03G015740/Soltu.DM.09G002880/Soltu.DM.10G025050/Soltu.DM.11G025300	4	PC
GO:0006364	rRNA processing	7/488	73/29983	0.0958904	0.000186999	0.00221157	Soltu.DM.05G014820/Soltu.DM.12G004100/Soltu.DM.02G001880/Soltu.DM.02G034570/Soltu.DM.08G018700/Soltu.DM.03G033790/Soltu.DM.06G025020	7	PC
GO:0070628	proteasome binding	4/488	19/29983	0.210526	0.000221271	0.00254212	Soltu.DM.08G030030/Soltu.DM.01G035440/Soltu.DM.12G001990/Soltu.DM.12G001920	4	PC
GO:0051753	mannan synthase activity	4/488	20/29983	0.2	0.000273044	0.00304979	Soltu.DM.09G023860/Soltu.DM.09G004290/Soltu.DM.08G022110/Soltu.DM.11G021210	4	PC
GO:0030686	90S preribosome	4/488	21/29983	0.190476	0.00033297	0.00361863	Soltu.DM.03G033790/Soltu.DM.03G024020/Soltu.DM.06G025020/Soltu.DM.06G027300	4	PC
GO:0000786	nucleosome	5/488	42/29983	0.119048	0.000579377	0.0061308	Soltu.DM.06G004300/Soltu.DM.06G004290/Soltu.DM.02G016840/Soltu.DM.09G020910/Soltu.DM.05G021010	5	PC
GO:1902626	assembly of large subunit precursor of preribosome	3/488	11/29983	0.272727	0.000641496	0.00661407	Soltu.DM.09G004520/Soltu.DM.10G024640/Soltu.DM.10G022200	3	PC
GO:0032040	small-subunit processome	6/488	71/29983	0.084507	0.00105646	0.0103905	Soltu.DM.09G025560/Soltu.DM.01G025310/Soltu.DM.03G018150/Soltu.DM.03G033790/Soltu.DM.01G040310/Soltu.DM.06G025020	6	PC
GO:0031428	box C/D snoRNP complex	3/488	13/29983	0.230769	0.00108529	0.0103905	Soltu.DM.09G025560/Soltu.DM.03G018150/Soltu.DM.01G040310	3	PC
GO:0048471	perinuclear region of cytoplasm	3/488	13/29983	0.230769	0.00108529	0.0103905	Soltu.DM.08G000990/Soltu.DM.08G001000/Soltu.DM.08G001010	3	PC
GO:0005622	intracellular	15/488	367/29983	0.0408719	0.00111122	0.0103913	Soltu.DM.12G025080/Soltu.DM.09G013020/Soltu.DM.06G005680/Soltu.DM.11G013630/Soltu.DM.04G035120/Soltu.DM.06G005580/Soltu.DM.06G005570/Soltu.DM.11G022490/Soltu.DM.12G001990/Soltu.DM.04G033640/Soltu.DM.12G001920/Soltu.DM.05G024780/Soltu.DM.01G030520/Soltu.DM.06G005620/Soltu.DM.12G027440	15	PC
GO:0034605	cellular response to heat	4/488	30/29983	0.133333	0.0013581	0.0121941	Soltu.DM.06G000150/Soltu.DM.01G024860/Soltu.DM.03G015260/Soltu.DM.01G048060	4	PC
GO:0005876	spindle microtubule	3/488	14/29983	0.214286	0.00136465	0.0121941	Soltu.DM.05G010760/Soltu.DM.12G004490/Soltu.DM.08G014220	3	PC
GO:0005819	spindle	6/488	79/29983	0.0759494	0.00183903	0.0159727	Soltu.DM.10G004010/Soltu.DM.07G020050/Soltu.DM.12G022790/Soltu.DM.02G009500/Soltu.DM.08G026290/Soltu.DM.02G023540	6	PC
GO:0030247	polysaccharide binding	7/488	107/29983	0.0654206	0.00186696	0.0159727	Soltu.DM.12G021500/Soltu.DM.11G002490/Soltu.DM.05G000710/Soltu.DM.01G008280/Soltu.DM.07G020430/Soltu.DM.12G015860/Soltu.DM.09G017040	7	PC
GO:0031409	pigment binding	4/488	35/29983	0.114286	0.0024339	0.0203893	Soltu.DM.03G000820/Soltu.DM.02G014000/Soltu.DM.07G015870/Soltu.DM.03G000830	4	PC
GO:0009768	photosynthesis, light harvesting in photosystem I	4/488	36/29983	0.111111	0.00270337	0.0221148	Soltu.DM.03G000820/Soltu.DM.02G014000/Soltu.DM.07G015870/Soltu.DM.03G000830	4	PC
GO:0003729	mRNA binding	13/488	326/29983	0.0398773	0.00287191	0.0221148	Soltu.DM.02G001880/Soltu.DM.04G007170/Soltu.DM.12G005810/Soltu.DM.05G025370/Soltu.DM.08G000990/Soltu.DM.08G019450/Soltu.DM.05G023850/Soltu.DM.02G033360/Soltu.DM.08G001000/Soltu.DM.06G002780/Soltu.DM.12G002800/Soltu.DM.08G001010/Soltu.DM.09G028810	13	PC
GO:0004553	hydrolase activity, hydrolyzing O-glycosyl compounds	10/488	215/29983	0.0465116	0.0029041	0.0221148	Soltu.DM.12G021500/Soltu.DM.11G002490/Soltu.DM.05G000710/Soltu.DM.09G002770/Soltu.DM.01G008280/Soltu.DM.07G020430/Soltu.DM.12G015860/Soltu.DM.09G017040/Soltu.DM.01G000160/Soltu.DM.07G018430	10	PC
GO:0009787	regulation of abscisic acid-activated signaling pathway	3/488	18/29983	0.166667	0.00291487	0.0221148	Soltu.DM.08G000990/Soltu.DM.08G001000/Soltu.DM.08G001010	3	PC
GO:0045298	tubulin complex	3/488	18/29983	0.166667	0.00291487	0.0221148	Soltu.DM.02G031800/Soltu.DM.10G022890/Soltu.DM.10G019950	3	PC
GO:0045037	protein import into chloroplast stroma	3/488	19/29983	0.157895	0.00341992	0.0250031	Soltu.DM.09G023310/Soltu.DM.01G023140/Soltu.DM.06G031670	3	PC
GO:0070417	cellular response to cold	3/488	19/29983	0.157895	0.00341992	0.0250031	Soltu.DM.06G000150/Soltu.DM.01G024860/Soltu.DM.03G015260	3	PC
GO:0000779	condensed chromosome, centromeric region	3/488	20/29983	0.15	0.00397525	0.0275598	Soltu.DM.01G015480/Soltu.DM.06G006800/Soltu.DM.01G015690	3	PC
GO:0015030	Cajal body	3/488	20/29983	0.15	0.00397525	0.0275598	Soltu.DM.03G018150/Soltu.DM.01G005850/Soltu.DM.09G003150	3	PC
GO:0045036	protein targeting to chloroplast	3/488	20/29983	0.15	0.00397525	0.0275598	Soltu.DM.09G023310/Soltu.DM.01G023140/Soltu.DM.06G031670	3	PC
GO:0009992	cellular water homeostasis	5/488	66/29983	0.0757576	0.00442759	0.0291862	Soltu.DM.01G051210/Soltu.DM.12G008140/Soltu.DM.08G027920/Soltu.DM.10G017660/Soltu.DM.11G023040	5	PC
GO:0015250	water channel activity	5/488	66/29983	0.0757576	0.00442759	0.0291862	Soltu.DM.01G051210/Soltu.DM.12G008140/Soltu.DM.08G027920/Soltu.DM.10G017660/Soltu.DM.11G023040	5	PC
GO:0015254	glycerol channel activity	5/488	66/29983	0.0757576	0.00442759	0.0291862	Soltu.DM.01G051210/Soltu.DM.12G008140/Soltu.DM.08G027920/Soltu.DM.10G017660/Soltu.DM.11G023040	5	PC
GO:0000799	nuclear condensin complex	3/488	21/29983	0.142857	0.0045823	0.0292471	Soltu.DM.01G015480/Soltu.DM.06G006800/Soltu.DM.01G015690	3	PC
GO:0051304	chromosome separation	3/488	21/29983	0.142857	0.0045823	0.0292471	Soltu.DM.01G015480/Soltu.DM.06G006800/Soltu.DM.01G015690	3	PC
GO:0042026	protein refolding	3/488	22/29983	0.136364	0.00524239	0.0329374	Soltu.DM.09G002330/Soltu.DM.11G023190/Soltu.DM.05G023510	3	PC
GO:0005525	GTP binding	9/488	199/29983	0.0452261	0.00553461	0.0342384	Soltu.DM.12G025080/Soltu.DM.02G031800/Soltu.DM.10G022890/Soltu.DM.01G029860/Soltu.DM.01G029300/Soltu.DM.09G023310/Soltu.DM.10G019950/Soltu.DM.01G023140/Soltu.DM.02G023540	9	PC
GO:0034220	ion transmembrane transport	5/488	70/29983	0.0714286	0.00568821	0.0346554	Soltu.DM.01G051210/Soltu.DM.12G008140/Soltu.DM.08G027920/Soltu.DM.10G017660/Soltu.DM.11G023040	5	PC
GO:0007076	mitotic chromosome condensation	3/488	23/29983	0.130435	0.00595673	0.0357111	Soltu.DM.01G015480/Soltu.DM.06G006800/Soltu.DM.01G015690	3	PC
GO:0042393	histone binding	5/488	71/29983	0.0704225	0.0060391	0.0357111	Soltu.DM.01G015480/Soltu.DM.06G006800/Soltu.DM.01G015690/Soltu.DM.01G035880/Soltu.DM.05G013750	5	PC
GO:0010032	meiotic chromosome condensation	3/488	24/29983	0.125	0.00672643	0.039199	Soltu.DM.01G015480/Soltu.DM.06G006800/Soltu.DM.01G015690	3	PC
GO:0016168	chlorophyll binding	4/488	47/29983	0.0851064	0.00711581	0.0408758	Soltu.DM.03G000820/Soltu.DM.02G014000/Soltu.DM.07G015870/Soltu.DM.03G000830	4	PC
GO:0006334	nucleosome assembly	42/1367	72/29983	0.583333	1.12084e-37	8.73077e-35	Soltu.DM.11G026300/Soltu.DM.04G007380/Soltu.DM.06G030150/Soltu.DM.09G025790/Soltu.DM.04G003280/Soltu.DM.06G004300/Soltu.DM.11G026280/Soltu.DM.01G027950/Soltu.DM.11G020870/Soltu.DM.05G025140/Soltu.DM.06G004290/Soltu.DM.11G020500/Soltu.DM.11G004030/Soltu.DM.12G007650/Soltu.DM.06G031290/Soltu.DM.10G004810/Soltu.DM.06G034430/Soltu.DM.06G031350/Soltu.DM.06G031330/Soltu.DM.11G004830/Soltu.DM.01G025570/…	42	PLC
GO:0000786	nucleosome	32/1367	42/29983	0.761905	8.10656e-35	3.15729e-32	Soltu.DM.11G026300/Soltu.DM.04G007380/Soltu.DM.09G025790/Soltu.DM.04G003280/Soltu.DM.06G004300/Soltu.DM.11G026280/Soltu.DM.01G027950/Soltu.DM.05G025140/Soltu.DM.06G004290/Soltu.DM.11G020500/Soltu.DM.12G007650/Soltu.DM.06G031290/Soltu.DM.10G004810/Soltu.DM.06G034430/Soltu.DM.06G031350/Soltu.DM.06G031330/Soltu.DM.01G025570/Soltu.DM.02G016840/Soltu.DM.06G031270/Soltu.DM.09G020910/Soltu.DM.02G024150/…	32	PLC
GO:0005871	kinesin complex	38/1367	80/29983	0.475	1.01131e-29	1.96939e-27	Soltu.DM.01G017980/Soltu.DM.06G017050/Soltu.DM.04G030920/Soltu.DM.01G048230/Soltu.DM.09G002930/Soltu.DM.08G010440/Soltu.DM.09G023790/Soltu.DM.03G035510/Soltu.DM.10G025020/Soltu.DM.04G032260/Soltu.DM.01G038600/Soltu.DM.11G024580/Soltu.DM.08G027850/Soltu.DM.12G028940/Soltu.DM.04G012430/Soltu.DM.07G025420/Soltu.DM.07G026920/Soltu.DM.01G050020/Soltu.DM.09G002160/Soltu.DM.12G002370/Soltu.DM.09G030630/…	38	PLC
GO:0007018	microtubule-based movement	38/1367	80/29983	0.475	1.01131e-29	1.96939e-27	Soltu.DM.01G017980/Soltu.DM.06G017050/Soltu.DM.04G030920/Soltu.DM.01G048230/Soltu.DM.09G002930/Soltu.DM.08G010440/Soltu.DM.09G023790/Soltu.DM.03G035510/Soltu.DM.10G025020/Soltu.DM.04G032260/Soltu.DM.01G038600/Soltu.DM.11G024580/Soltu.DM.08G027850/Soltu.DM.12G028940/Soltu.DM.04G012430/Soltu.DM.07G025420/Soltu.DM.07G026920/Soltu.DM.01G050020/Soltu.DM.09G002160/Soltu.DM.12G002370/Soltu.DM.09G030630/…	38	PLC
GO:0022625	cytosolic large ribosomal subunit	56/1367	224/29983	0.25	5.05192e-26	7.87036e-24	Soltu.DM.01G042450/Soltu.DM.09G021280/Soltu.DM.05G025110/Soltu.DM.01G030050/Soltu.DM.03G005430/Soltu.DM.12G012180/Soltu.DM.05G004990/Soltu.DM.03G003000/Soltu.DM.10G029450/Soltu.DM.06G028660/Soltu.DM.06G028650/Soltu.DM.09G007410/Soltu.DM.06G013200/Soltu.DM.06G033140/Soltu.DM.03G026710/Soltu.DM.05G022820/Soltu.DM.12G004170/Soltu.DM.09G028810/Soltu.DM.03G024620/Soltu.DM.02G031760/Soltu.DM.10G020740/…	56	PLC
GO:0003735	structural constituent of ribosome	80/1367	476/29983	0.168067	3.31229e-24	4.30017e-22	Soltu.DM.07G020020/Soltu.DM.01G042450/Soltu.DM.09G021280/Soltu.DM.07G001140/Soltu.DM.05G025110/Soltu.DM.01G030050/Soltu.DM.03G005430/Soltu.DM.12G012180/Soltu.DM.05G004990/Soltu.DM.03G003000/Soltu.DM.10G029450/Soltu.DM.06G028660/Soltu.DM.04G024450/Soltu.DM.06G028650/Soltu.DM.03G024020/Soltu.DM.09G007410/Soltu.DM.06G013200/Soltu.DM.10G001200/Soltu.DM.06G033140/Soltu.DM.12G025670/Soltu.DM.02G012880/…	80	PLC
GO:0003777	microtubule motor activity	30/1367	73/29983	0.410959	1.79921e-21	2.00213e-19	Soltu.DM.01G017980/Soltu.DM.06G017050/Soltu.DM.04G030920/Soltu.DM.01G048230/Soltu.DM.08G010440/Soltu.DM.09G023790/Soltu.DM.03G035510/Soltu.DM.04G032260/Soltu.DM.01G038600/Soltu.DM.11G024580/Soltu.DM.08G027850/Soltu.DM.12G028940/Soltu.DM.04G012430/Soltu.DM.07G025420/Soltu.DM.01G050020/Soltu.DM.09G002160/Soltu.DM.04G012420/Soltu.DM.12G022100/Soltu.DM.06G000020/Soltu.DM.11G024570/Soltu.DM.11G002710/…	30	PLC
GO:0051301	cell division	47/1367	245/29983	0.191837	4.62162e-17	4.5e-15	Soltu.DM.03G014890/Soltu.DM.06G019710/Soltu.DM.10G027010/Soltu.DM.01G026040/Soltu.DM.06G033380/Soltu.DM.02G018540/Soltu.DM.08G017160/Soltu.DM.08G015730/Soltu.DM.04G033220/Soltu.DM.11G009620/Soltu.DM.08G017200/Soltu.DM.04G033060/Soltu.DM.06G012130/Soltu.DM.09G009370/Soltu.DM.04G024010/Soltu.DM.01G029860/Soltu.DM.07G028650/Soltu.DM.07G016980/Soltu.DM.11G008310/Soltu.DM.01G022360/Soltu.DM.11G016580/…	47	PLC
GO:0051276	chromosome organization	15/1367	21/29983	0.714286	2.97433e-16	2.57427e-14	Soltu.DM.11G026300/Soltu.DM.03G014890/Soltu.DM.04G007380/Soltu.DM.06G004300/Soltu.DM.11G026280/Soltu.DM.05G025140/Soltu.DM.06G004290/Soltu.DM.11G020500/Soltu.DM.06G031290/Soltu.DM.06G031350/Soltu.DM.06G031330/Soltu.DM.06G031270/Soltu.DM.05G025150/Soltu.DM.04G012200/Soltu.DM.03G021220	15	PLC
GO:0005730	nucleolus	51/1367	333/29983	0.153153	3.18966e-14	2.48457e-12	Soltu.DM.09G025790/Soltu.DM.02G031800/Soltu.DM.01G026040/Soltu.DM.04G022870/Soltu.DM.10G019950/Soltu.DM.09G002130/Soltu.DM.12G001520/Soltu.DM.03G036360/Soltu.DM.09G004350/Soltu.DM.01G032020/Soltu.DM.02G001880/Soltu.DM.12G021000/Soltu.DM.02G015160/Soltu.DM.10G001010/Soltu.DM.09G004260/Soltu.DM.06G030080/Soltu.DM.08G001430/Soltu.DM.01G029300/Soltu.DM.12G012410/Soltu.DM.03G005470/Soltu.DM.06G032920/…	51	PLC
GO:0022627	cytosolic small ribosomal subunit	28/1367	112/29983	0.25	1.03957e-13	7.36155e-12	Soltu.DM.01G037110/Soltu.DM.03G024020/Soltu.DM.10G001200/Soltu.DM.12G025670/Soltu.DM.02G012880/Soltu.DM.10G021170/Soltu.DM.01G025380/Soltu.DM.08G018700/Soltu.DM.01G042720/Soltu.DM.09G019900/Soltu.DM.06G002780/Soltu.DM.12G011060/Soltu.DM.01G003600/Soltu.DM.03G029460/Soltu.DM.02G021810/Soltu.DM.01G021850/Soltu.DM.11G003930/Soltu.DM.04G013260/Soltu.DM.01G025780/Soltu.DM.02G013410/Soltu.DM.04G025220/…	28	PLC
GO:0007049	cell cycle	32/1367	150/29983	0.213333	2.17083e-13	1.40913e-11	Soltu.DM.06G019710/Soltu.DM.02G018540/Soltu.DM.08G017160/Soltu.DM.08G015730/Soltu.DM.04G033220/Soltu.DM.11G009620/Soltu.DM.01G022460/Soltu.DM.08G017200/Soltu.DM.04G033060/Soltu.DM.06G012130/Soltu.DM.09G009370/Soltu.DM.01G029860/Soltu.DM.07G028650/Soltu.DM.01G022360/Soltu.DM.11G016580/Soltu.DM.12G005910/Soltu.DM.03G003380/Soltu.DM.12G005980/Soltu.DM.03G035060/Soltu.DM.03G002420/Soltu.DM.02G018890/…	32	PLC
GO:0006412	translation	51/1367	369/29983	0.138211	1.84434e-12	1.09161e-10	Soltu.DM.07G020020/Soltu.DM.01G042450/Soltu.DM.09G021280/Soltu.DM.07G001140/Soltu.DM.07G025320/Soltu.DM.01G030050/Soltu.DM.12G012180/Soltu.DM.10G029450/Soltu.DM.03G024020/Soltu.DM.09G007410/Soltu.DM.06G033140/Soltu.DM.02G012880/Soltu.DM.10G021170/Soltu.DM.01G025380/Soltu.DM.09G028810/Soltu.DM.03G024620/Soltu.DM.02G031760/Soltu.DM.09G001550/Soltu.DM.10G020740/Soltu.DM.10G024640/Soltu.DM.05G005470/…	51	PLC
GO:0031492	nucleosomal DNA binding	11/1367	15/29983	0.733333	1.96195e-12	1.09161e-10	Soltu.DM.01G027950/Soltu.DM.12G007650/Soltu.DM.10G004810/Soltu.DM.01G025570/Soltu.DM.02G016840/Soltu.DM.02G024150/Soltu.DM.01G028160/Soltu.DM.01G023390/Soltu.DM.01G028130/Soltu.DM.01G027880/Soltu.DM.01G034760	11	PLC
GO:0016887	ATPase activity	34/1367	210/29983	0.161905	1.29893e-10	6.7453e-09	Soltu.DM.01G017980/Soltu.DM.06G017050/Soltu.DM.04G030920/Soltu.DM.01G048230/Soltu.DM.08G010440/Soltu.DM.09G023790/Soltu.DM.03G035510/Soltu.DM.04G032260/Soltu.DM.01G038600/Soltu.DM.11G024580/Soltu.DM.08G027850/Soltu.DM.12G028940/Soltu.DM.04G012430/Soltu.DM.07G025420/Soltu.DM.01G050020/Soltu.DM.09G002160/Soltu.DM.04G012420/Soltu.DM.12G022100/Soltu.DM.06G000020/Soltu.DM.11G024570/Soltu.DM.11G002710/…	34	PLC
GO:0003924	GTPase activity	35/1367	224/29983	0.15625	1.90783e-10	9.28812e-09	Soltu.DM.06G031950/Soltu.DM.02G031800/Soltu.DM.10G022890/Soltu.DM.01G029860/Soltu.DM.10G030310/Soltu.DM.10G019950/Soltu.DM.12G025080/Soltu.DM.11G016580/Soltu.DM.11G014700/Soltu.DM.01G030130/Soltu.DM.01G035090/Soltu.DM.07G025870/Soltu.DM.07G020380/Soltu.DM.01G036850/Soltu.DM.07G024230/Soltu.DM.08G001430/Soltu.DM.03G024760/Soltu.DM.07G024440/Soltu.DM.09G018120/Soltu.DM.05G024780/Soltu.DM.02G029660/…	35	PLC
GO:0002181	cytoplasmic translation	18/1367	64/29983	0.28125	3.17141e-10	1.45315e-08	Soltu.DM.05G025110/Soltu.DM.03G005430/Soltu.DM.05G004990/Soltu.DM.03G003000/Soltu.DM.06G028660/Soltu.DM.06G013200/Soltu.DM.05G022820/Soltu.DM.12G004170/Soltu.DM.12G025690/Soltu.DM.06G029900/Soltu.DM.07G005190/Soltu.DM.03G017900/Soltu.DM.01G006830/Soltu.DM.01G001690/Soltu.DM.07G003860/Soltu.DM.09G023520/Soltu.DM.06G024070/Soltu.DM.05G023430	18	PLC
GO:0005874	microtubule	21/1367	90/29983	0.233333	4.92981e-10	2.13337e-08	Soltu.DM.11G025330/Soltu.DM.06G031950/Soltu.DM.02G031800/Soltu.DM.10G022890/Soltu.DM.06G033380/Soltu.DM.01G036300/Soltu.DM.01G035870/Soltu.DM.01G029860/Soltu.DM.10G019950/Soltu.DM.11G014700/Soltu.DM.01G035090/Soltu.DM.01G032030/Soltu.DM.08G001430/Soltu.DM.03G024760/Soltu.DM.08G011400/Soltu.DM.02G028210/Soltu.DM.02G030760/Soltu.DM.08G026290/Soltu.DM.02G018050/Soltu.DM.07G026750/Soltu.DM.04G032560	21	PLC
GO:0000788	nuclear nucleosome	10/1367	18/29983	0.555556	1.17615e-09	4.82189e-08	Soltu.DM.06G030150/Soltu.DM.11G020870/Soltu.DM.11G004830/Soltu.DM.06G030140/Soltu.DM.05G026130/Soltu.DM.03G011310/Soltu.DM.12G029110/Soltu.DM.06G031230/Soltu.DM.11G004820/Soltu.DM.12G029160	10	PLC
GO:0005525	GTP binding	31/1367	199/29983	0.155779	2.21067e-09	8.61e-08	Soltu.DM.06G031950/Soltu.DM.02G031800/Soltu.DM.10G022890/Soltu.DM.01G029860/Soltu.DM.10G030310/Soltu.DM.10G019950/Soltu.DM.12G025080/Soltu.DM.11G016580/Soltu.DM.11G014700/Soltu.DM.01G030130/Soltu.DM.01G035090/Soltu.DM.07G025870/Soltu.DM.07G020380/Soltu.DM.01G036850/Soltu.DM.11G000970/Soltu.DM.07G024230/Soltu.DM.08G001430/Soltu.DM.03G024760/Soltu.DM.01G029300/Soltu.DM.02G029660/Soltu.DM.07G026750/…	31	PLC
GO:0008574	ATP-dependent microtubule motor activity, plus-end-directed	9/1367	16/29983	0.5625	7.09784e-09	2.63278e-07	Soltu.DM.09G002930/Soltu.DM.10G025020/Soltu.DM.07G026920/Soltu.DM.12G002370/Soltu.DM.09G030630/Soltu.DM.08G026240/Soltu.DM.10G020730/Soltu.DM.01G032130/Soltu.DM.11G026250	9	PLC
GO:0003682	chromatin binding	28/1367	180/29983	0.155556	1.34673e-08	4.76832e-07	Soltu.DM.10G027650/Soltu.DM.12G000130/Soltu.DM.01G001630/Soltu.DM.02G022630/Soltu.DM.03G003320/Soltu.DM.01G015690/Soltu.DM.12G001410/Soltu.DM.06G034250/Soltu.DM.08G003560/Soltu.DM.07G016980/Soltu.DM.12G025800/Soltu.DM.03G034310/Soltu.DM.07G027230/Soltu.DM.11G022960/Soltu.DM.02G006580/Soltu.DM.02G025070/Soltu.DM.02G006190/Soltu.DM.03G035590/Soltu.DM.01G028820/Soltu.DM.01G015480/Soltu.DM.11G003890/…	28	PLC
GO:0006342	chromatin silencing	15/1367	59/29983	0.254237	4.25952e-08	1.44258e-06	Soltu.DM.01G039150/Soltu.DM.11G026770/Soltu.DM.06G034930/Soltu.DM.10G001920/Soltu.DM.12G022120/Soltu.DM.09G002580/Soltu.DM.11G026750/Soltu.DM.09G025090/Soltu.DM.12G000130/Soltu.DM.01G001630/Soltu.DM.06G034510/Soltu.DM.03G000300/Soltu.DM.09G022640/Soltu.DM.01G028820/Soltu.DM.07G016700	15	PLC
GO:0008017	microtubule binding	19/1367	97/29983	0.195876	6.86631e-08	2.22854e-06	Soltu.DM.11G025330/Soltu.DM.08G005360/Soltu.DM.07G013410/Soltu.DM.08G021110/Soltu.DM.01G035870/Soltu.DM.01G029860/Soltu.DM.11G016580/Soltu.DM.11G014700/Soltu.DM.09G004080/Soltu.DM.01G035090/Soltu.DM.09G006460/Soltu.DM.01G032030/Soltu.DM.01G000510/Soltu.DM.07G024230/Soltu.DM.08G011400/Soltu.DM.02G028210/Soltu.DM.02G018050/Soltu.DM.01G039500/Soltu.DM.10G009610	19	PLC
GO:1905392	plant organ morphogenesis	9/1367	22/29983	0.409091	2.40646e-07	7.49802e-06	Soltu.DM.11G002910/Soltu.DM.02G027330/Soltu.DM.04G032200/Soltu.DM.05G021130/Soltu.DM.07G007140/Soltu.DM.03G035640/Soltu.DM.08G014820/Soltu.DM.02G003250/Soltu.DM.12G010270	9	PLC
GO:0000462	maturation of SSU-rRNA from tricistronic rRNA transcript (SSU-rRNA, 5.8S rRNA, LSU-rRNA)	15/1367	67/29983	0.223881	2.61986e-07	7.84897e-06	Soltu.DM.01G036850/Soltu.DM.03G014620/Soltu.DM.01G037110/Soltu.DM.05G004770/Soltu.DM.10G001200/Soltu.DM.10G018110/Soltu.DM.07G005210/Soltu.DM.09G019900/Soltu.DM.09G008590/Soltu.DM.04G013260/Soltu.DM.01G025780/Soltu.DM.07G026870/Soltu.DM.09G002880/Soltu.DM.01G036780/Soltu.DM.09G029460	15	PLC
GO:0009524	phragmoplast	20/1367	117/29983	0.17094	3.26356e-07	9.41535e-06	Soltu.DM.11G025330/Soltu.DM.06G033380/Soltu.DM.03G021060/Soltu.DM.08G021110/Soltu.DM.01G046550/Soltu.DM.01G035870/Soltu.DM.01G029860/Soltu.DM.03G012390/Soltu.DM.03G006800/Soltu.DM.11G014700/Soltu.DM.01G035090/Soltu.DM.09G006460/Soltu.DM.01G032030/Soltu.DM.01G000510/Soltu.DM.03G005470/Soltu.DM.02G028210/Soltu.DM.03G019270/Soltu.DM.02G018050/Soltu.DM.11G023270/Soltu.DM.02G023540	20	PLC
GO:0000775	chromosome, centromeric region	11/1367	38/29983	0.289474	6.55708e-07	1.82415e-05	Soltu.DM.02G034600/Soltu.DM.04G038080/Soltu.DM.12G003300/Soltu.DM.11G004560/Soltu.DM.07G004030/Soltu.DM.11G020740/Soltu.DM.01G001770/Soltu.DM.01G029590/Soltu.DM.11G003890/Soltu.DM.01G034760/Soltu.DM.03G007800	11	PLC
GO:0006606	protein import into nucleus	12/1367	46/29983	0.26087	7.07714e-07	1.90094e-05	Soltu.DM.11G014110/Soltu.DM.11G014120/Soltu.DM.08G014900/Soltu.DM.02G029560/Soltu.DM.12G008970/Soltu.DM.01G018090/Soltu.DM.05G002150/Soltu.DM.01G043830/Soltu.DM.01G035190/Soltu.DM.01G031300/Soltu.DM.07G003590/Soltu.DM.05G012720	12	PLC
GO:0005667	transcription factor complex	12/1367	47/29983	0.255319	9.11039e-07	2.36551e-05	Soltu.DM.03G027690/Soltu.DM.12G025800/Soltu.DM.11G022960/Soltu.DM.02G006580/Soltu.DM.02G025070/Soltu.DM.02G006190/Soltu.DM.03G035590/Soltu.DM.01G045340/Soltu.DM.02G024400/Soltu.DM.12G001590/Soltu.DM.02G032430/Soltu.DM.05G024880	12	PLC
GO:0000027	ribosomal large subunit assembly	12/1367	48/29983	0.25	1.16448e-06	2.92602e-05	Soltu.DM.01G042450/Soltu.DM.10G029450/Soltu.DM.09G007410/Soltu.DM.06G033140/Soltu.DM.10G020740/Soltu.DM.10G024640/Soltu.DM.10G022200/Soltu.DM.11G020650/Soltu.DM.06G002480/Soltu.DM.02G026120/Soltu.DM.12G028520/Soltu.DM.10G024790	12	PLC
GO:0006281	DNA repair	26/1367	198/29983	0.131313	1.30345e-06	3.17288e-05	Soltu.DM.01G026040/Soltu.DM.01G036290/Soltu.DM.03G028790/Soltu.DM.01G027790/Soltu.DM.03G029210/Soltu.DM.06G017490/Soltu.DM.12G010860/Soltu.DM.04G024010/Soltu.DM.05G011090/Soltu.DM.01G042500/Soltu.DM.01G051430/Soltu.DM.11G014150/Soltu.DM.04G032010/Soltu.DM.07G004030/Soltu.DM.03G030990/Soltu.DM.03G036360/Soltu.DM.06G019670/Soltu.DM.03G000550/Soltu.DM.07G007160/Soltu.DM.10G029260/Soltu.DM.03G017470/…	26	PLC
GO:0000790	nuclear chromatin	11/1367	41/29983	0.268293	1.51783e-06	3.58277e-05	Soltu.DM.01G039150/Soltu.DM.11G026770/Soltu.DM.06G034930/Soltu.DM.10G001920/Soltu.DM.12G022120/Soltu.DM.09G002580/Soltu.DM.11G026750/Soltu.DM.09G025090/Soltu.DM.06G034510/Soltu.DM.03G000300/Soltu.DM.09G022640	11	PLC
GO:0042026	protein refolding	8/1367	22/29983	0.363636	3.29777e-06	7.34005e-05	Soltu.DM.03G035550/Soltu.DM.11G023190/Soltu.DM.09G002330/Soltu.DM.10G020640/Soltu.DM.01G045550/Soltu.DM.01G045580/Soltu.DM.09G028060/Soltu.DM.05G023510	8	PLC
GO:0032040	small-subunit processome	14/1367	71/29983	0.197183	3.29806e-06	7.34005e-05	Soltu.DM.02G012800/Soltu.DM.01G040310/Soltu.DM.01G026970/Soltu.DM.03G014620/Soltu.DM.03G026590/Soltu.DM.09G025560/Soltu.DM.03G010420/Soltu.DM.05G004770/Soltu.DM.10G018110/Soltu.DM.05G001110/Soltu.DM.07G005210/Soltu.DM.03G018150/Soltu.DM.09G008590/Soltu.DM.09G029460	14	PLC
GO:0007076	mitotic chromosome condensation	8/1367	23/29983	0.347826	4.85427e-06	0.000105034	Soltu.DM.10G027650/Soltu.DM.11G001780/Soltu.DM.01G015690/Soltu.DM.12G001410/Soltu.DM.07G016980/Soltu.DM.01G015480/Soltu.DM.01G015500/Soltu.DM.03G007800	8	PLC
GO:0051726	regulation of cell cycle	13/1367	64/29983	0.203125	5.20398e-06	0.000109557	Soltu.DM.06G019710/Soltu.DM.04G033220/Soltu.DM.11G009620/Soltu.DM.04G033060/Soltu.DM.10G018270/Soltu.DM.07G028650/Soltu.DM.12G005910/Soltu.DM.03G003380/Soltu.DM.12G005980/Soltu.DM.03G035060/Soltu.DM.03G002420/Soltu.DM.02G018890/Soltu.DM.08G028030	13	PLC
GO:0001085	RNA polymerase II transcription factor binding	10/1367	38/29983	0.263158	5.51102e-06	0.000112968	Soltu.DM.12G025800/Soltu.DM.11G022960/Soltu.DM.02G006580/Soltu.DM.02G025070/Soltu.DM.02G006190/Soltu.DM.03G035590/Soltu.DM.01G045340/Soltu.DM.02G024400/Soltu.DM.12G001590/Soltu.DM.05G024880	10	PLC
GO:0000911	cytokinesis by cell plate formation	10/1367	39/29983	0.25641	7.1094e-06	0.000141996	Soltu.DM.11G025330/Soltu.DM.08G005360/Soltu.DM.03G021060/Soltu.DM.01G035870/Soltu.DM.01G035090/Soltu.DM.01G032030/Soltu.DM.07G024230/Soltu.DM.03G024760/Soltu.DM.02G018050/Soltu.DM.10G009610	10	PLC
GO:0000785	chromatin	12/1367	58/29983	0.206897	9.77711e-06	0.000190396	Soltu.DM.07G001180/Soltu.DM.02G022630/Soltu.DM.03G003320/Soltu.DM.06G017490/Soltu.DM.03G030990/Soltu.DM.06G019670/Soltu.DM.02G010070/Soltu.DM.01G029590/Soltu.DM.01G034760/Soltu.DM.11G000100/Soltu.DM.09G014080/Soltu.DM.09G003840	12	PLC
GO:0007064	mitotic sister chromatid cohesion	6/1367	13/29983	0.461538	1.156e-05	0.000219626	Soltu.DM.06G017490/Soltu.DM.06G034250/Soltu.DM.02G017960/Soltu.DM.03G030990/Soltu.DM.06G019670/Soltu.DM.11G000100	6	PLC
GO:0030154	cell differentiation	33/1367	332/29983	0.0993976	2.54432e-05	0.000471878	Soltu.DM.05G016920/Soltu.DM.04G032010/Soltu.DM.12G025800/Soltu.DM.09G002130/Soltu.DM.11G022960/Soltu.DM.03G036360/Soltu.DM.12G007510/Soltu.DM.01G042460/Soltu.DM.02G006580/Soltu.DM.01G023180/Soltu.DM.02G027330/Soltu.DM.04G032200/Soltu.DM.08G017470/Soltu.DM.11G023000/Soltu.DM.02G025070/Soltu.DM.03G005850/Soltu.DM.03G035640/Soltu.DM.02G006190/Soltu.DM.07G023850/Soltu.DM.03G035590/Soltu.DM.01G028820/…	33	PLC
GO:0030686	90S preribosome	7/1367	21/29983	0.333333	2.66774e-05	0.000483262	Soltu.DM.01G036850/Soltu.DM.03G014620/Soltu.DM.03G024020/Soltu.DM.05G004770/Soltu.DM.07G025930/Soltu.DM.01G036780/Soltu.DM.09G029460	7	PLC
GO:0006268	DNA unwinding involved in DNA replication	6/1367	15/29983	0.4	3.11594e-05	0.000551626	Soltu.DM.01G027180/Soltu.DM.12G016130/Soltu.DM.05G011090/Soltu.DM.12G016140/Soltu.DM.11G015130/Soltu.DM.02G013800	6	PLC
GO:0010067	procambium histogenesis	5/1367	10/29983	0.5	4.0664e-05	0.000703891	Soltu.DM.06G026620/Soltu.DM.03G026810/Soltu.DM.05G021590/Soltu.DM.06G005290/Soltu.DM.03G014810	5	PLC
GO:0042127	regulation of cell proliferation	6/1367	16/29983	0.375	4.79296e-05	0.000811622	Soltu.DM.08G008680/Soltu.DM.06G001970/Soltu.DM.04G033220/Soltu.DM.02G027330/Soltu.DM.04G032200/Soltu.DM.12G005910	6	PLC
GO:0042273	ribosomal large subunit biogenesis	7/1367	23/29983	0.304348	5.19088e-05	0.000860303	Soltu.DM.09G021280/Soltu.DM.03G005430/Soltu.DM.03G003000/Soltu.DM.05G022820/Soltu.DM.06G034210/Soltu.DM.06G001910/Soltu.DM.12G024350	7	PLC
GO:0051131	chaperone-mediated protein complex assembly	5/1367	11/29983	0.454545	7.17438e-05	0.00116426	Soltu.DM.12G021000/Soltu.DM.10G001010/Soltu.DM.12G007350/Soltu.DM.09G028060/Soltu.DM.05G023510	5	PLC
GO:0010075	regulation of meristem growth	6/1367	18/29983	0.333333	0.000102704	0.00163267	Soltu.DM.06G030600/Soltu.DM.01G042460/Soltu.DM.01G023180/Soltu.DM.03G035640/Soltu.DM.08G014820/Soltu.DM.12G010270	6	PLC
GO:0005200	structural constituent of cytoskeleton	12/1367	73/29983	0.164384	0.000107346	0.00167233	Soltu.DM.06G031950/Soltu.DM.02G031800/Soltu.DM.10G022890/Soltu.DM.10G019950/Soltu.DM.11G024420/Soltu.DM.08G001430/Soltu.DM.12G012410/Soltu.DM.11G008990/Soltu.DM.11G004230/Soltu.DM.03G011750/Soltu.DM.04G034310/Soltu.DM.09G023560	12	PLC
GO:0030687	preribosome, large subunit precursor	9/1367	43/29983	0.209302	0.000114833	0.00173961	Soltu.DM.05G025110/Soltu.DM.06G029900/Soltu.DM.07G005190/Soltu.DM.12G024350/Soltu.DM.01G006830/Soltu.DM.01G001690/Soltu.DM.11G020650/Soltu.DM.11G012360/Soltu.DM.01G001340	9	PLC
GO:0000148	1,3-beta-D-glucan synthase complex	5/1367	12/29983	0.416667	0.000118364	0.00173961	Soltu.DM.01G001920/Soltu.DM.07G022110/Soltu.DM.07G023050/Soltu.DM.01G001910/Soltu.DM.03G024970	5	PLC
GO:0003843	1,3-beta-D-glucan synthase activity	5/1367	12/29983	0.416667	0.000118364	0.00173961	Soltu.DM.01G001920/Soltu.DM.07G022110/Soltu.DM.07G023050/Soltu.DM.01G001910/Soltu.DM.03G024970	5	PLC
GO:0005813	centrosome	6/1367	19/29983	0.315789	0.000144324	0.00208186	Soltu.DM.01G043620/Soltu.DM.06G033380/Soltu.DM.11G024420/Soltu.DM.02G018050/Soltu.DM.04G034310/Soltu.DM.09G023560	6	PLC
GO:0044183	protein binding involved in protein folding	8/1367	36/29983	0.222222	0.00017658	0.00250084	Soltu.DM.03G035550/Soltu.DM.11G023190/Soltu.DM.09G002330/Soltu.DM.02G006930/Soltu.DM.10G020640/Soltu.DM.09G028060/Soltu.DM.01G031390/Soltu.DM.05G023510	8	PLC
GO:0009965	leaf morphogenesis	11/1367	67/29983	0.164179	0.000208335	0.00289789	Soltu.DM.09G002130/Soltu.DM.03G036360/Soltu.DM.05G012790/Soltu.DM.03G005850/Soltu.DM.03G035640/Soltu.DM.07G023850/Soltu.DM.08G014820/Soltu.DM.02G029880/Soltu.DM.03G001350/Soltu.DM.05G025200/Soltu.DM.12G010270	11	PLC
GO:0009294	DNA mediated transformation	8/1367	37/29983	0.216216	0.000216351	0.0029566	Soltu.DM.12G003300/Soltu.DM.02G006600/Soltu.DM.02G025280/Soltu.DM.03G005850/Soltu.DM.05G004440/Soltu.DM.09G004260/Soltu.DM.11G021230/Soltu.DM.09G004290	8	PLC
GO:0003779	actin binding	12/1367	80/29983	0.15	0.000262433	0.00340781	Soltu.DM.09G022880/Soltu.DM.08G021110/Soltu.DM.06G027540/Soltu.DM.03G010350/Soltu.DM.08G011980/Soltu.DM.03G018860/Soltu.DM.10G029840/Soltu.DM.03G005470/Soltu.DM.10G027230/Soltu.DM.09G002540/Soltu.DM.11G018630/Soltu.DM.01G039440	12	PLC
GO:0000463	maturation of LSU-rRNA from tricistronic rRNA transcript (SSU-rRNA, 5.8S rRNA, LSU-rRNA)	6/1367	21/29983	0.285714	0.000266868	0.00340781	Soltu.DM.12G004170/Soltu.DM.07G003860/Soltu.DM.06G024070/Soltu.DM.07G015680/Soltu.DM.11G012360/Soltu.DM.10G024790	6	PLC
GO:0000799	nuclear condensin complex	6/1367	21/29983	0.285714	0.000266868	0.00340781	Soltu.DM.10G027650/Soltu.DM.01G015690/Soltu.DM.12G001410/Soltu.DM.07G016980/Soltu.DM.01G015480/Soltu.DM.01G015500	6	PLC
GO:0051304	chromosome separation	6/1367	21/29983	0.285714	0.000266868	0.00340781	Soltu.DM.10G027650/Soltu.DM.11G010830/Soltu.DM.01G015690/Soltu.DM.12G001410/Soltu.DM.01G015480/Soltu.DM.01G015500	6	PLC
GO:0005635	nuclear envelope	10/1367	59/29983	0.169492	0.0003069	0.00385579	Soltu.DM.03G010350/Soltu.DM.03G012390/Soltu.DM.01G018090/Soltu.DM.01G035950/Soltu.DM.09G006460/Soltu.DM.05G002150/Soltu.DM.01G035190/Soltu.DM.01G042040/Soltu.DM.11G007590/Soltu.DM.07G021880	10	PLC
GO:0007131	reciprocal meiotic recombination	9/1367	49/29983	0.183673	0.000327264	0.00404637	Soltu.DM.01G026140/Soltu.DM.08G006360/Soltu.DM.12G013660/Soltu.DM.04G029680/Soltu.DM.03G020550/Soltu.DM.06G028060/Soltu.DM.07G007510/Soltu.DM.09G027590/Soltu.DM.01G024780	9	PLC
GO:0051607	defense response to virus	8/1367	40/29983	0.2	0.000381719	0.00464592	Soltu.DM.02G030250/Soltu.DM.09G025190/Soltu.DM.04G001270/Soltu.DM.05G001850/Soltu.DM.07G016700/Soltu.DM.03G028900/Soltu.DM.03G012070/Soltu.DM.03G037780	8	PLC
GO:0005680	anaphase-promoting complex	5/1367	15/29983	0.333333	0.000400153	0.0047227	Soltu.DM.02G018540/Soltu.DM.06G012130/Soltu.DM.01G041100/Soltu.DM.02G006480/Soltu.DM.04G010310	5	PLC
GO:0019538	protein metabolic process	5/1367	15/29983	0.333333	0.000400153	0.0047227	Soltu.DM.10G025360/Soltu.DM.11G006990/Soltu.DM.01G003090/Soltu.DM.07G006840/Soltu.DM.05G025770	5	PLC
GO:0016569	covalent chromatin modification	10/1367	62/29983	0.16129	0.00046414	0.00539613	Soltu.DM.07G001180/Soltu.DM.08G003560/Soltu.DM.11G008310/Soltu.DM.03G036360/Soltu.DM.05G004440/Soltu.DM.03G000550/Soltu.DM.01G028820/Soltu.DM.12G012410/Soltu.DM.11G004230/Soltu.DM.01G039020	10	PLC
GO:0005856	cytoskeleton	11/1367	74/29983	0.148649	0.000506743	0.00572067	Soltu.DM.09G022880/Soltu.DM.03G021060/Soltu.DM.10G029840/Soltu.DM.08G028750/Soltu.DM.06G026440/Soltu.DM.10G027230/Soltu.DM.11G008990/Soltu.DM.11G018630/Soltu.DM.11G023270/Soltu.DM.04G002240/Soltu.DM.03G011750	11	PLC
GO:0010087	phloem or xylem histogenesis	11/1367	74/29983	0.148649	0.000506743	0.00572067	Soltu.DM.09G020190/Soltu.DM.06G026620/Soltu.DM.03G026810/Soltu.DM.05G021590/Soltu.DM.05G012790/Soltu.DM.06G005290/Soltu.DM.03G014810/Soltu.DM.03G035640/Soltu.DM.08G014820/Soltu.DM.12G030150/Soltu.DM.12G010270	11	PLC
GO:0009615	response to virus	8/1367	42/29983	0.190476	0.000540398	0.00601345	Soltu.DM.10G030310/Soltu.DM.09G002130/Soltu.DM.07G001870/Soltu.DM.09G002330/Soltu.DM.11G020400/Soltu.DM.10G020640/Soltu.DM.01G045550/Soltu.DM.01G045580	8	PLC
GO:0016538	cyclin-dependent protein serine/threonine kinase regulator activity	7/1367	33/29983	0.212121	0.000606732	0.00665651	Soltu.DM.06G019710/Soltu.DM.11G009620/Soltu.DM.07G028650/Soltu.DM.03G003380/Soltu.DM.12G005980/Soltu.DM.03G035060/Soltu.DM.03G002420	7	PLC
GO:0005516	calmodulin binding	22/1367	224/29983	0.0982143	0.00062832	0.00679762	Soltu.DM.02G020000/Soltu.DM.08G011980/Soltu.DM.08G013120/Soltu.DM.12G025480/Soltu.DM.08G005810/Soltu.DM.03G036550/Soltu.DM.06G022990/Soltu.DM.09G006310/Soltu.DM.01G025870/Soltu.DM.09G020830/Soltu.DM.02G015740/Soltu.DM.02G008210/Soltu.DM.02G028310/Soltu.DM.01G047940/Soltu.DM.08G027120/Soltu.DM.04G033320/Soltu.DM.06G001090/Soltu.DM.02G029220/Soltu.DM.05G006280/Soltu.DM.03G016650/Soltu.DM.10G029490/…	22	PLC
GO:0051082	unfolded protein binding	11/1367	77/29983	0.142857	0.000715387	0.00762584	Soltu.DM.03G035550/Soltu.DM.11G023190/Soltu.DM.12G021000/Soltu.DM.10G001010/Soltu.DM.01G045550/Soltu.DM.01G045580/Soltu.DM.09G028060/Soltu.DM.07G026620/Soltu.DM.01G031390/Soltu.DM.05G010360/Soltu.DM.05G023510	11	PLC
GO:0006974	cellular response to DNA damage stimulus	7/1367	34/29983	0.205882	0.000734245	0.00762584	Soltu.DM.01G026040/Soltu.DM.07G010500/Soltu.DM.01G027790/Soltu.DM.01G026140/Soltu.DM.01G042500/Soltu.DM.06G019290/Soltu.DM.08G021940	7	PLC
GO:0007017	microtubule-based process	7/1367	34/29983	0.205882	0.000734245	0.00762584	Soltu.DM.06G031950/Soltu.DM.02G031800/Soltu.DM.10G022890/Soltu.DM.10G019950/Soltu.DM.08G001430/Soltu.DM.07G026750/Soltu.DM.01G021590	7	PLC
GO:0006378	mRNA polyadenylation	6/1367	25/29983	0.24	0.000744827	0.00763396	Soltu.DM.03G016110/Soltu.DM.04G024460/Soltu.DM.01G007090/Soltu.DM.01G006380/Soltu.DM.03G017490/Soltu.DM.12G004470	6	PLC
GO:0006898	receptor-mediated endocytosis	5/1367	17/29983	0.294118	0.000764021	0.0076399	Soltu.DM.04G034990/Soltu.DM.02G024910/Soltu.DM.02G018220/Soltu.DM.04G035690/Soltu.DM.10G005180	5	PLC
GO:0046777	protein autophosphorylation	20/1367	198/29983	0.10101	0.000765022	0.0076399	Soltu.DM.11G010830/Soltu.DM.12G009640/Soltu.DM.04G038100/Soltu.DM.01G017690/Soltu.DM.03G036210/Soltu.DM.01G023180/Soltu.DM.05G003290/Soltu.DM.11G002890/Soltu.DM.08G029330/Soltu.DM.01G032330/Soltu.DM.04G028700/Soltu.DM.02G015740/Soltu.DM.02G008210/Soltu.DM.01G047940/Soltu.DM.06G011560/Soltu.DM.02G029220/Soltu.DM.03G016650/Soltu.DM.11G020310/Soltu.DM.03G001350/Soltu.DM.11G019820	20	PLC
GO:0004693	cyclin-dependent protein serine/threonine kinase activity	9/1367	56/29983	0.160714	0.000907102	0.00894411	Soltu.DM.04G033220/Soltu.DM.04G033060/Soltu.DM.04G038100/Soltu.DM.10G018270/Soltu.DM.12G005910/Soltu.DM.01G022550/Soltu.DM.03G002420/Soltu.DM.02G018890/Soltu.DM.08G028030	9	PLC
GO:0004672	protein kinase activity	28/1367	324/29983	0.0864198	0.000974532	0.00948887	Soltu.DM.03G027360/Soltu.DM.04G014290/Soltu.DM.05G009130/Soltu.DM.01G042460/Soltu.DM.05G010490/Soltu.DM.03G013610/Soltu.DM.09G004460/Soltu.DM.05G021590/Soltu.DM.02G034050/Soltu.DM.03G014810/Soltu.DM.08G027560/Soltu.DM.03G032730/Soltu.DM.02G018160/Soltu.DM.03G030820/Soltu.DM.01G026030/Soltu.DM.09G025180/Soltu.DM.12G028330/Soltu.DM.08G028670/Soltu.DM.02G015740/Soltu.DM.03G025070/Soltu.DM.03G022970/…	28	PLC
GO:0045298	tubulin complex	5/1367	18/29983	0.277778	0.00101837	0.00979332	Soltu.DM.06G031950/Soltu.DM.02G031800/Soltu.DM.10G022890/Soltu.DM.10G019950/Soltu.DM.08G001430	5	PLC
GO:0009574	preprophase band	6/1367	27/29983	0.222222	0.00115151	0.0109386	Soltu.DM.11G025330/Soltu.DM.08G021110/Soltu.DM.01G035870/Soltu.DM.01G020220/Soltu.DM.01G032030/Soltu.DM.02G018050	6	PLC
GO:0008356	asymmetric cell division	5/1367	19/29983	0.263158	0.00133053	0.0124869	Soltu.DM.04G004270/Soltu.DM.06G030600/Soltu.DM.09G002130/Soltu.DM.03G036460/Soltu.DM.02G027660	5	PLC
GO:0051321	meiotic cell cycle	6/1367	28/29983	0.214286	0.00140958	0.0130713	Soltu.DM.03G014890/Soltu.DM.04G024010/Soltu.DM.05G011090/Soltu.DM.12G023300/Soltu.DM.01G034760/Soltu.DM.09G003840	6	PLC
GO:0031965	nuclear membrane	7/1367	38/29983	0.184211	0.00146965	0.013468	Soltu.DM.09G022880/Soltu.DM.03G010350/Soltu.DM.08G011980/Soltu.DM.09G008960/Soltu.DM.03G021030/Soltu.DM.02G027240/Soltu.DM.07G021880	7	PLC
GO:0001228	transcriptional activator activity, RNA polymerase II transcription regulatory region sequence-specific DNA binding	13/1367	110/29983	0.118182	0.00151686	0.013739	Soltu.DM.12G025800/Soltu.DM.11G022960/Soltu.DM.02G006580/Soltu.DM.02G025070/Soltu.DM.02G006190/Soltu.DM.03G035590/Soltu.DM.07G000480/Soltu.DM.02G019300/Soltu.DM.01G045340/Soltu.DM.02G024400/Soltu.DM.12G001590/Soltu.DM.07G007730/Soltu.DM.05G024880	13	PLC
GO:0000712	resolution of meiotic recombination intermediates	4/1367	12/29983	0.333333	0.00158618	0.0140404	Soltu.DM.01G027180/Soltu.DM.01G026040/Soltu.DM.05G011090/Soltu.DM.12G023300	4	PLC
GO:0051011	microtubule minus-end binding	4/1367	12/29983	0.333333	0.00158618	0.0140404	Soltu.DM.03G006800/Soltu.DM.11G024420/Soltu.DM.04G034310/Soltu.DM.09G023560	4	PLC
GO:0000779	condensed chromosome, centromeric region	5/1367	20/29983	0.25	0.00170796	0.0149485	Soltu.DM.10G027650/Soltu.DM.01G015690/Soltu.DM.12G001410/Soltu.DM.01G015480/Soltu.DM.01G015500	5	PLC
GO:0017056	structural constituent of nuclear pore	6/1367	30/29983	0.2	0.00205539	0.0177893	Soltu.DM.11G014110/Soltu.DM.11G014120/Soltu.DM.08G014900/Soltu.DM.12G008970/Soltu.DM.01G031300/Soltu.DM.07G003590	6	PLC
GO:0006303	double-strand break repair via nonhomologous end joining	4/1367	13/29983	0.307692	0.00220888	0.0183043	Soltu.DM.02G034680/Soltu.DM.02G028580/Soltu.DM.08G015820/Soltu.DM.01G031990	4	PLC
GO:0007062	sister chromatid cohesion	4/1367	13/29983	0.307692	0.00220888	0.0183043	Soltu.DM.01G026920/Soltu.DM.05G021670/Soltu.DM.11G003890/Soltu.DM.03G007800	4	PLC
GO:0030048	actin filament-based movement	4/1367	13/29983	0.307692	0.00220888	0.0183043	Soltu.DM.07G024900/Soltu.DM.08G011980/Soltu.DM.02G000610/Soltu.DM.02G000620	4	PLC
GO:0072686	mitotic spindle	4/1367	13/29983	0.307692	0.00220888	0.0183043	Soltu.DM.01G043620/Soltu.DM.01G035870/Soltu.DM.09G006460/Soltu.DM.01G042040	4	PLC
GO:0000724	double-strand break repair via homologous recombination	9/1367	64/29983	0.140625	0.0023829	0.0195385	Soltu.DM.08G008680/Soltu.DM.01G026040/Soltu.DM.01G042870/Soltu.DM.06G001970/Soltu.DM.01G026920/Soltu.DM.05G021670/Soltu.DM.01G040050/Soltu.DM.05G004440/Soltu.DM.12G023300	9	PLC
GO:0030515	snoRNA binding	6/1367	31/29983	0.193548	0.00245162	0.0198926	Soltu.DM.02G012800/Soltu.DM.01G040310/Soltu.DM.03G014620/Soltu.DM.09G025560/Soltu.DM.09G008590/Soltu.DM.01G036100	6	PLC
GO:0009553	embryo sac development	8/1367	54/29983	0.148148	0.00294109	0.0232249	Soltu.DM.07G027330/Soltu.DM.05G006220/Soltu.DM.06G012130/Soltu.DM.03G012390/Soltu.DM.03G021030/Soltu.DM.02G015160/Soltu.DM.03G024760/Soltu.DM.01G043790	8	PLC
GO:0000783	nuclear telomere cap complex	4/1367	14/29983	0.285714	0.00298157	0.0232249	Soltu.DM.10G027110/Soltu.DM.07G022300/Soltu.DM.04G020260/Soltu.DM.03G009650	4	PLC
GO:0003774	motor activity	4/1367	14/29983	0.285714	0.00298157	0.0232249	Soltu.DM.07G024900/Soltu.DM.08G011980/Soltu.DM.02G000610/Soltu.DM.02G000620	4	PLC
GO:0016459	myosin complex	4/1367	14/29983	0.285714	0.00298157	0.0232249	Soltu.DM.07G024900/Soltu.DM.08G011980/Soltu.DM.02G000610/Soltu.DM.02G000620	4	PLC
GO:0005819	spindle	10/1367	79/29983	0.126582	0.0030979	0.0238921	Soltu.DM.06G033380/Soltu.DM.08G021110/Soltu.DM.01G035870/Soltu.DM.01G000510/Soltu.DM.03G005470/Soltu.DM.02G028210/Soltu.DM.08G026290/Soltu.DM.02G018050/Soltu.DM.02G023540/Soltu.DM.03G005410	10	PLC
GO:0004675	transmembrane receptor protein serine/threonine kinase activity	13/1367	122/29983	0.106557	0.00381161	0.0291083	Soltu.DM.02G030250/Soltu.DM.04G014290/Soltu.DM.05G009130/Soltu.DM.04G001270/Soltu.DM.11G002890/Soltu.DM.02G018160/Soltu.DM.05G001850/Soltu.DM.04G028700/Soltu.DM.04G018940/Soltu.DM.12G028330/Soltu.DM.11G022880/Soltu.DM.12G008730/Soltu.DM.01G015110	13	PLC
GO:0010032	meiotic chromosome condensation	5/1367	24/29983	0.208333	0.00402469	0.0304371	Soltu.DM.10G027650/Soltu.DM.01G015690/Soltu.DM.12G001410/Soltu.DM.01G015480/Soltu.DM.01G015500	5	PLC
GO:0080008	Cul4-RING E3 ubiquitin ligase complex	12/1367	109/29983	0.110092	0.00408952	0.03063	Soltu.DM.11G017740/Soltu.DM.02G002320/Soltu.DM.03G012390/Soltu.DM.03G036360/Soltu.DM.09G000650/Soltu.DM.01G026970/Soltu.DM.03G014610/Soltu.DM.11G009280/Soltu.DM.10G022030/Soltu.DM.02G018180/Soltu.DM.01G025420/Soltu.DM.11G008320	12	PLC
GO:0042254	ribosome biogenesis	10/1367	83/29983	0.120482	0.00444324	0.0329624	Soltu.DM.01G030050/Soltu.DM.12G012180/Soltu.DM.02G001880/Soltu.DM.01G029300/Soltu.DM.07G024440/Soltu.DM.09G018120/Soltu.DM.01G037550/Soltu.DM.02G031760/Soltu.DM.05G005470/Soltu.DM.08G023530	10	PLC
GO:0007015	actin filament organization	5/1367	25/29983	0.2	0.00484466	0.0356012	Soltu.DM.04G034990/Soltu.DM.09G002540/Soltu.DM.11G018630/Soltu.DM.01G039440/Soltu.DM.02G023540	5	PLC
GO:0006265	DNA topological change	4/1367	16/29983	0.25	0.00504028	0.0366926	Soltu.DM.01G027180/Soltu.DM.12G016130/Soltu.DM.05G011090/Soltu.DM.12G016140	4	PLC
GO:0070180	large ribosomal subunit rRNA binding	6/1367	36/29983	0.166667	0.00534445	0.0385467	Soltu.DM.05G025110/Soltu.DM.06G029900/Soltu.DM.07G005190/Soltu.DM.01G006830/Soltu.DM.01G001690/Soltu.DM.06G034170	6	PLC
GO:0005875	microtubule associated complex	5/1367	26/29983	0.192308	0.00577643	0.0412801	Soltu.DM.09G000410/Soltu.DM.09G006460/Soltu.DM.07G007360/Soltu.DM.05G006280/Soltu.DM.01G021590	5	PLC
GO:0006405	RNA export from nucleus	4/1367	17/29983	0.235294	0.00635605	0.0450093	Soltu.DM.11G014110/Soltu.DM.11G014120/Soltu.DM.01G031300/Soltu.DM.07G003590	4	PLC
GO:0018024	histone-lysine N-methyltransferase activity	7/1367	49/29983	0.142857	0.0064822	0.0454891	Soltu.DM.02G034600/Soltu.DM.12G003300/Soltu.DM.01G035010/Soltu.DM.07G004030/Soltu.DM.03G005850/Soltu.DM.01G001770/Soltu.DM.03G010440	7	PLC
GO:0004386	helicase activity	9/1367	75/29983	0.12	0.00697013	0.0484765	Soltu.DM.01G026120/Soltu.DM.08G017160/Soltu.DM.08G017200/Soltu.DM.12G002110/Soltu.DM.02G006600/Soltu.DM.02G025280/Soltu.DM.03G000550/Soltu.DM.02G013800/Soltu.DM.01G043790	9	PLC
GO:0035091	phosphatidylinositol binding	20/2415	59/29983	0.338983	1.58175e-08	1.6983e-05	Soltu.DM.09G020190/Soltu.DM.08G024740/Soltu.DM.09G024970/Soltu.DM.05G012790/Soltu.DM.01G043820/Soltu.DM.07G001430/Soltu.DM.05G010330/Soltu.DM.04G026340/Soltu.DM.01G022580/Soltu.DM.07G000010/Soltu.DM.03G024030/Soltu.DM.02G005690/Soltu.DM.04G036890/Soltu.DM.02G023500/Soltu.DM.03G035470/Soltu.DM.02G019410/Soltu.DM.04G027120/Soltu.DM.09G022900/Soltu.DM.11G010360/Soltu.DM.01G020480	20	VC
GO:0005774	vacuolar membrane	68/2415	430/29983	0.15814	6.46354e-08	2.45696e-05	Soltu.DM.10G008520/Soltu.DM.12G015010/Soltu.DM.12G015050/Soltu.DM.12G015020/Soltu.DM.12G015030/Soltu.DM.12G009660/Soltu.DM.05G010770/Soltu.DM.04G003430/Soltu.DM.01G027110/Soltu.DM.03G032030/Soltu.DM.11G019180/Soltu.DM.06G027160/Soltu.DM.07G027020/Soltu.DM.05G005580/Soltu.DM.04G029320/Soltu.DM.07G019720/Soltu.DM.06G000780/Soltu.DM.09G002330/Soltu.DM.07G015230/Soltu.DM.11G025280/Soltu.DM.03G032730/…	68	VC
GO:0008540	proteasome regulatory particle, base subcomplex	13/2415	28/29983	0.464286	6.86504e-08	2.45696e-05	Soltu.DM.05G023830/Soltu.DM.03G037520/Soltu.DM.07G020210/Soltu.DM.09G028820/Soltu.DM.03G003580/Soltu.DM.01G039480/Soltu.DM.01G049780/Soltu.DM.02G023660/Soltu.DM.06G033990/Soltu.DM.06G002730/Soltu.DM.07G024020/Soltu.DM.06G002670/Soltu.DM.06G022130	13	VC
GO:0005871	kinesin complex	22/2415	80/29983	0.275	2.15876e-07	4.63566e-05	Soltu.DM.12G012260/Soltu.DM.08G006330/Soltu.DM.07G027720/Soltu.DM.06G000020/Soltu.DM.08G026240/Soltu.DM.04G033360/Soltu.DM.02G011130/Soltu.DM.11G004370/Soltu.DM.02G024240/Soltu.DM.10G016340/Soltu.DM.01G016020/Soltu.DM.01G016030/Soltu.DM.03G010650/Soltu.DM.01G050230/Soltu.DM.11G026250/Soltu.DM.07G025420/Soltu.DM.11G017060/Soltu.DM.09G023790/Soltu.DM.06G031040/Soltu.DM.01G037530/Soltu.DM.05G024650/…	22	VC
GO:0007018	microtubule-based movement	22/2415	80/29983	0.275	2.15876e-07	4.63566e-05	Soltu.DM.12G012260/Soltu.DM.08G006330/Soltu.DM.07G027720/Soltu.DM.06G000020/Soltu.DM.08G026240/Soltu.DM.04G033360/Soltu.DM.02G011130/Soltu.DM.11G004370/Soltu.DM.02G024240/Soltu.DM.10G016340/Soltu.DM.01G016020/Soltu.DM.01G016030/Soltu.DM.03G010650/Soltu.DM.01G050230/Soltu.DM.11G026250/Soltu.DM.07G025420/Soltu.DM.11G017060/Soltu.DM.09G023790/Soltu.DM.06G031040/Soltu.DM.01G037530/Soltu.DM.05G024650/…	22	VC
GO:0030001	metal ion transport	23/2415	92/29983	0.25	7.44924e-07	0.000133302	Soltu.DM.11G000200/Soltu.DM.03G017580/Soltu.DM.01G034170/Soltu.DM.05G019620/Soltu.DM.09G005390/Soltu.DM.03G030970/Soltu.DM.03G021370/Soltu.DM.11G022440/Soltu.DM.01G039310/Soltu.DM.01G051150/Soltu.DM.05G024600/Soltu.DM.10G005930/Soltu.DM.04G009990/Soltu.DM.01G021890/Soltu.DM.10G021350/Soltu.DM.11G006190/Soltu.DM.03G004940/Soltu.DM.01G020440/Soltu.DM.06G010440/Soltu.DM.03G034120/Soltu.DM.05G025890/…	23	VC
GO:0008541	proteasome regulatory particle, lid subcomplex	188283	10/29983	0.7	2.10455e-06	0.000265749	Soltu.DM.01G051250/Soltu.DM.05G023130/Soltu.DM.04G024090/Soltu.DM.04G008280/Soltu.DM.08G029610/Soltu.DM.05G000150/Soltu.DM.04G034050	7	VC
GO:0046914	transition metal ion binding	21/2415	84/29983	0.25	2.2276e-06	0.000265749	Soltu.DM.11G000200/Soltu.DM.03G017580/Soltu.DM.01G034170/Soltu.DM.05G019620/Soltu.DM.09G005390/Soltu.DM.03G021370/Soltu.DM.11G022440/Soltu.DM.01G039310/Soltu.DM.01G051150/Soltu.DM.05G024600/Soltu.DM.10G005930/Soltu.DM.04G009990/Soltu.DM.01G021890/Soltu.DM.10G021350/Soltu.DM.11G006190/Soltu.DM.03G004940/Soltu.DM.01G020440/Soltu.DM.06G010440/Soltu.DM.03G034120/Soltu.DM.05G025890/Soltu.DM.04G037970	21	VC
GO:0046916	cellular transition metal ion homeostasis	21/2415	84/29983	0.25	2.2276e-06	0.000265749	Soltu.DM.11G000200/Soltu.DM.03G017580/Soltu.DM.01G034170/Soltu.DM.05G019620/Soltu.DM.09G005390/Soltu.DM.03G021370/Soltu.DM.11G022440/Soltu.DM.01G039310/Soltu.DM.01G051150/Soltu.DM.05G024600/Soltu.DM.10G005930/Soltu.DM.04G009990/Soltu.DM.01G021890/Soltu.DM.10G021350/Soltu.DM.11G006190/Soltu.DM.03G004940/Soltu.DM.01G020440/Soltu.DM.06G010440/Soltu.DM.03G034120/Soltu.DM.05G025890/Soltu.DM.04G037970	21	VC
GO:0010075	regulation of meristem growth	188345	18/29983	0.5	3.49213e-06	0.000374944	Soltu.DM.06G030600/Soltu.DM.08G014820/Soltu.DM.01G042460/Soltu.DM.01G023180/Soltu.DM.03G035640/Soltu.DM.12G010270/Soltu.DM.09G006120/Soltu.DM.04G029750/Soltu.DM.09G003490	9	VC
GO:0000139	Golgi membrane	45/2415	275/29983	0.163636	4.10786e-06	0.000400959	Soltu.DM.07G027450/Soltu.DM.06G026280/Soltu.DM.07G027460/Soltu.DM.12G021100/Soltu.DM.11G021210/Soltu.DM.09G004290/Soltu.DM.09G023470/Soltu.DM.08G019590/Soltu.DM.12G023270/Soltu.DM.11G020710/Soltu.DM.03G037690/Soltu.DM.07G027920/Soltu.DM.01G042120/Soltu.DM.07G017720/Soltu.DM.10G021340/Soltu.DM.06G030000/Soltu.DM.01G042300/Soltu.DM.12G027520/Soltu.DM.05G016510/Soltu.DM.08G002310/Soltu.DM.10G024740/…	45	VC
GO:0000325	plant-type vacuole	18/2415	68/29983	0.264706	4.86446e-06	0.000435241	Soltu.DM.10G008520/Soltu.DM.12G015010/Soltu.DM.12G015050/Soltu.DM.12G015020/Soltu.DM.12G015030/Soltu.DM.12G009660/Soltu.DM.05G010770/Soltu.DM.11G019180/Soltu.DM.03G015280/Soltu.DM.07G027020/Soltu.DM.12G011490/Soltu.DM.04G036750/Soltu.DM.03G031700/Soltu.DM.07G002970/Soltu.DM.02G002170/Soltu.DM.07G009580/Soltu.DM.05G026720/Soltu.DM.11G025810	18	VC
GO:0006891	intra-Golgi vesicle-mediated transport	14/2415	45/29983	0.311111	7.10383e-06	0.000586713	Soltu.DM.11G023910/Soltu.DM.11G008810/Soltu.DM.06G023320/Soltu.DM.06G025180/Soltu.DM.01G044160/Soltu.DM.04G036090/Soltu.DM.02G003280/Soltu.DM.03G020760/Soltu.DM.01G031670/Soltu.DM.06G019640/Soltu.DM.01G027020/Soltu.DM.08G023450/Soltu.DM.12G010720/Soltu.DM.07G009640	14	VC
GO:0055072	iron ion homeostasis	188375	24/29983	0.416667	7.70941e-06	0.000591248	Soltu.DM.01G033960/Soltu.DM.01G033950/Soltu.DM.08G029980/Soltu.DM.03G030970/Soltu.DM.02G027660/Soltu.DM.07G015200/Soltu.DM.02G005690/Soltu.DM.04G036890/Soltu.DM.02G023500/Soltu.DM.02G028050	10	VC
GO:0055085	transmembrane transport	42/2415	260/29983	0.161538	1.16922e-05	0.000794575	Soltu.DM.10G008520/Soltu.DM.05G006490/Soltu.DM.12G015010/Soltu.DM.12G015050/Soltu.DM.12G015020/Soltu.DM.12G015030/Soltu.DM.08G029980/Soltu.DM.12G009660/Soltu.DM.03G027340/Soltu.DM.05G010770/Soltu.DM.03G027330/Soltu.DM.12G010400/Soltu.DM.11G000190/Soltu.DM.06G005440/Soltu.DM.05G002970/Soltu.DM.03G003100/Soltu.DM.03G027950/Soltu.DM.01G032600/Soltu.DM.11G019180/Soltu.DM.09G027090/Soltu.DM.03G035250/…	42	VC
GO:0046658	anchored component of plasma membrane	35/2415	201/29983	0.174129	1.18407e-05	0.000794575	Soltu.DM.05G000710/Soltu.DM.09G017040/Soltu.DM.07G003580/Soltu.DM.07G016520/Soltu.DM.01G032190/Soltu.DM.07G015230/Soltu.DM.10G000120/Soltu.DM.07G019020/Soltu.DM.12G025530/Soltu.DM.01G003040/Soltu.DM.04G000550/Soltu.DM.10G000050/Soltu.DM.01G049350/Soltu.DM.12G029740/Soltu.DM.11G021860/Soltu.DM.07G000410/Soltu.DM.02G030670/Soltu.DM.01G001880/Soltu.DM.07G025750/Soltu.DM.12G020650/Soltu.DM.07G006590/…	35	VC
GO:0009965	leaf morphogenesis	17/2415	67/29983	0.253731	1.63188e-05	0.00103066	Soltu.DM.02G032810/Soltu.DM.09G002130/Soltu.DM.08G014820/Soltu.DM.01G000090/Soltu.DM.05G012790/Soltu.DM.03G035640/Soltu.DM.12G010270/Soltu.DM.07G023850/Soltu.DM.03G001350/Soltu.DM.05G006190/Soltu.DM.05G024410/Soltu.DM.01G009150/Soltu.DM.02G015480/Soltu.DM.08G012010/Soltu.DM.02G018940/Soltu.DM.03G026440/Soltu.DM.01G037620	17	VC
GO:0006886	intracellular protein transport	33/2415	190/29983	0.173684	2.18824e-05	0.00130527	Soltu.DM.03G021880/Soltu.DM.06G010550/Soltu.DM.05G009030/Soltu.DM.11G023910/Soltu.DM.11G008810/Soltu.DM.01G049420/Soltu.DM.10G016100/Soltu.DM.06G023320/Soltu.DM.07G025740/Soltu.DM.10G025780/Soltu.DM.06G027780/Soltu.DM.05G022540/Soltu.DM.01G029220/Soltu.DM.02G012630/Soltu.DM.04G012840/Soltu.DM.04G008830/Soltu.DM.05G008030/Soltu.DM.04G036090/Soltu.DM.12G006130/Soltu.DM.06G014040/Soltu.DM.03G019480/…	33	VC
GO:0031595	nuclear proteasome complex	188345	22/29983	0.409091	2.65384e-05	0.00149968	Soltu.DM.03G037520/Soltu.DM.04G024090/Soltu.DM.04G008280/Soltu.DM.01G039480/Soltu.DM.01G049780/Soltu.DM.06G033990/Soltu.DM.06G002730/Soltu.DM.06G002670/Soltu.DM.06G022130	9	VC
GO:0003777	microtubule motor activity	17/2415	73/29983	0.232877	5.37834e-05	0.00288732	Soltu.DM.12G012260/Soltu.DM.08G006330/Soltu.DM.07G027720/Soltu.DM.06G000020/Soltu.DM.02G011130/Soltu.DM.02G024240/Soltu.DM.10G016340/Soltu.DM.01G016020/Soltu.DM.01G016030/Soltu.DM.03G010650/Soltu.DM.01G050230/Soltu.DM.07G025420/Soltu.DM.11G017060/Soltu.DM.09G023790/Soltu.DM.01G037530/Soltu.DM.05G024650/Soltu.DM.08G027850	17	VC
GO:0005525	GTP binding	33/2415	199/29983	0.165829	5.69056e-05	0.00290946	Soltu.DM.01G030130/Soltu.DM.02G029660/Soltu.DM.04G036630/Soltu.DM.08G001430/Soltu.DM.10G026450/Soltu.DM.04G031730/Soltu.DM.02G028230/Soltu.DM.01G042120/Soltu.DM.01G028530/Soltu.DM.11G003360/Soltu.DM.02G016990/Soltu.DM.01G036850/Soltu.DM.01G047520/Soltu.DM.12G027290/Soltu.DM.02G003380/Soltu.DM.03G017650/Soltu.DM.01G042300/Soltu.DM.09G005090/Soltu.DM.03G026440/Soltu.DM.04G025490/Soltu.DM.11G014700/…	33	VC
GO:0046686	response to cadmium ion	46/2415	315/29983	0.146032	6.29299e-05	0.00301714	Soltu.DM.04G035600/Soltu.DM.03G000640/Soltu.DM.10G015830/Soltu.DM.06G027160/Soltu.DM.09G002130/Soltu.DM.11G001060/Soltu.DM.09G026730/Soltu.DM.04G029320/Soltu.DM.09G002330/Soltu.DM.08G028280/Soltu.DM.07G017750/Soltu.DM.09G021610/Soltu.DM.10G015760/Soltu.DM.02G028230/Soltu.DM.02G007110/Soltu.DM.10G029540/Soltu.DM.01G000030/Soltu.DM.10G015780/Soltu.DM.03G024400/Soltu.DM.01G039500/Soltu.DM.11G022240/…	46	VC
GO:0010087	phloem or xylem histogenesis	17/2415	74/29983	0.22973	6.46319e-05	0.00301714	Soltu.DM.08G014820/Soltu.DM.09G020190/Soltu.DM.05G018900/Soltu.DM.03G014810/Soltu.DM.05G021590/Soltu.DM.05G012790/Soltu.DM.03G035640/Soltu.DM.12G010270/Soltu.DM.07G001430/Soltu.DM.08G012010/Soltu.DM.07G015760/Soltu.DM.06G026620/Soltu.DM.07G018360/Soltu.DM.03G026810/Soltu.DM.04G018130/Soltu.DM.06G005290/Soltu.DM.04G018140	17	VC
GO:0010088	phloem development	188253	11/29983	0.545455	8.7888e-05	0.00362938	Soltu.DM.05G022940/Soltu.DM.12G020640/Soltu.DM.05G010240/Soltu.DM.03G025190/Soltu.DM.05G010260/Soltu.DM.03G012380	6	VC
GO:0030126	COPI vesicle coat	188253	11/29983	0.545455	8.7888e-05	0.00362938	Soltu.DM.01G042420/Soltu.DM.06G023320/Soltu.DM.04G036090/Soltu.DM.02G003280/Soltu.DM.12G010720/Soltu.DM.07G009640	6	VC
GO:0043248	proteasome assembly	188253	11/29983	0.545455	8.7888e-05	0.00362938	Soltu.DM.05G023130/Soltu.DM.11G018590/Soltu.DM.03G003580/Soltu.DM.08G029610/Soltu.DM.05G000150/Soltu.DM.02G023660	6	VC
GO:0008559	xenobiotic transmembrane transporting ATPase activity	188345	26/29983	0.346154	0.000123962	0.00492948	Soltu.DM.10G008520/Soltu.DM.12G015010/Soltu.DM.12G015050/Soltu.DM.12G015020/Soltu.DM.12G015030/Soltu.DM.12G009660/Soltu.DM.05G010770/Soltu.DM.11G019180/Soltu.DM.07G027020	9	VC
GO:0006888	ER to Golgi vesicle-mediated transport	15/2415	66/29983	0.227273	0.000194295	0.0074504	Soltu.DM.01G042300/Soltu.DM.06G023320/Soltu.DM.03G026870/Soltu.DM.04G008830/Soltu.DM.09G026100/Soltu.DM.04G036090/Soltu.DM.02G003280/Soltu.DM.03G036370/Soltu.DM.08G028160/Soltu.DM.02G033590/Soltu.DM.01G031670/Soltu.DM.06G019640/Soltu.DM.08G023450/Soltu.DM.12G010720/Soltu.DM.07G009640	15	VC
GO:0004185	serine-type carboxypeptidase activity	17/2415	81/29983	0.209877	0.000210818	0.00760296	Soltu.DM.01G026660/Soltu.DM.03G032620/Soltu.DM.01G048050/Soltu.DM.07G000730/Soltu.DM.11G020960/Soltu.DM.11G020610/Soltu.DM.09G002760/Soltu.DM.06G033330/Soltu.DM.04G025870/Soltu.DM.05G017790/Soltu.DM.06G024820/Soltu.DM.09G006030/Soltu.DM.06G006740/Soltu.DM.09G029520/Soltu.DM.05G017800/Soltu.DM.11G004440/Soltu.DM.04G027780	17	VC
GO:0042803	protein homodimerization activity	29/2415	178/29983	0.162921	0.000212436	0.00760296	Soltu.DM.02G032810/Soltu.DM.11G003380/Soltu.DM.07G025600/Soltu.DM.05G019720/Soltu.DM.09G002130/Soltu.DM.06G030600/Soltu.DM.03G025630/Soltu.DM.08G002700/Soltu.DM.01G002850/Soltu.DM.04G029320/Soltu.DM.01G024300/Soltu.DM.12G003040/Soltu.DM.09G006120/Soltu.DM.06G029500/Soltu.DM.08G000760/Soltu.DM.10G000820/Soltu.DM.01G038170/Soltu.DM.01G041980/Soltu.DM.01G033110/Soltu.DM.04G029750/Soltu.DM.03G002140/…	29	VC
GO:0007017	microtubule-based process	188375	34/29983	0.294118	0.000244136	0.00845564	Soltu.DM.01G019170/Soltu.DM.04G036630/Soltu.DM.08G001430/Soltu.DM.10G026450/Soltu.DM.04G031730/Soltu.DM.03G017650/Soltu.DM.07G026750/Soltu.DM.06G013160/Soltu.DM.06G031950/Soltu.DM.10G019950	10	VC
GO:0005874	microtubule	18/2415	90/29983	0.2	0.000262982	0.00882373	Soltu.DM.04G036630/Soltu.DM.08G001430/Soltu.DM.05G004840/Soltu.DM.10G026450/Soltu.DM.04G031730/Soltu.DM.01G042120/Soltu.DM.05G011740/Soltu.DM.03G017650/Soltu.DM.04G003800/Soltu.DM.11G014700/Soltu.DM.02G010690/Soltu.DM.02G030760/Soltu.DM.07G026750/Soltu.DM.07G026660/Soltu.DM.06G013160/Soltu.DM.06G031950/Soltu.DM.10G019950/Soltu.DM.01G029860	18	VC
GO:0006623	protein targeting to vacuole	188406	41/29983	0.268293	0.000295616	0.00961812	Soltu.DM.08G023380/Soltu.DM.06G030100/Soltu.DM.02G029700/Soltu.DM.02G029690/Soltu.DM.08G014050/Soltu.DM.03G026870/Soltu.DM.08G009770/Soltu.DM.08G009790/Soltu.DM.04G008430/Soltu.DM.09G003810/Soltu.DM.08G023450	11	VC
GO:0090333	regulation of stomatal closure	188283	18/29983	0.388889	0.000313039	0.00977482	Soltu.DM.06G000780/Soltu.DM.01G035920/Soltu.DM.01G039500/Soltu.DM.01G035910/Soltu.DM.09G029220/Soltu.DM.02G023290/Soltu.DM.01G039490	7	VC
GO:0030247	polysaccharide binding	20/2415	107/29983	0.186916	0.00031864	0.00977482	Soltu.DM.05G000710/Soltu.DM.09G017040/Soltu.DM.07G003580/Soltu.DM.07G016520/Soltu.DM.12G025530/Soltu.DM.05G006740/Soltu.DM.04G000550/Soltu.DM.01G049350/Soltu.DM.11G021860/Soltu.DM.07G000410/Soltu.DM.12G020650/Soltu.DM.07G006590/Soltu.DM.02G020440/Soltu.DM.11G000340/Soltu.DM.02G014220/Soltu.DM.03G026560/Soltu.DM.04G035250/Soltu.DM.08G018870/Soltu.DM.04G024820/Soltu.DM.09G031790	20	VC
GO:0016192	vesicle-mediated transport	25/2415	151/29983	0.165563	0.000437471	0.0130474	Soltu.DM.05G012790/Soltu.DM.04G007920/Soltu.DM.12G029750/Soltu.DM.11G020630/Soltu.DM.05G009030/Soltu.DM.12G026010/Soltu.DM.12G027290/Soltu.DM.01G049420/Soltu.DM.06G017670/Soltu.DM.05G014160/Soltu.DM.08G027060/Soltu.DM.01G037880/Soltu.DM.05G022540/Soltu.DM.08G000430/Soltu.DM.04G012840/Soltu.DM.05G008030/Soltu.DM.01G032100/Soltu.DM.12G020250/Soltu.DM.05G014200/Soltu.DM.02G003090/Soltu.DM.01G052080/…	25	VC
GO:0008356	asymmetric cell division	188283	19/29983	0.368421	0.000461286	0.0133858	Soltu.DM.03G036460/Soltu.DM.09G002130/Soltu.DM.06G030600/Soltu.DM.07G020290/Soltu.DM.02G027660/Soltu.DM.09G006120/Soltu.DM.02G012530	7	VC
GO:0010119	regulation of stomatal movement	188436	50/29983	0.24	0.000488895	0.0138136	Soltu.DM.02G032930/Soltu.DM.03G032590/Soltu.DM.05G024870/Soltu.DM.05G006420/Soltu.DM.10G015760/Soltu.DM.11G004050/Soltu.DM.05G006410/Soltu.DM.10G015780/Soltu.DM.05G023010/Soltu.DM.08G014030/Soltu.DM.11G018630/Soltu.DM.11G018640	12	VC
GO:0009825	multidimensional cell growth	188375	37/29983	0.27027	0.000518908	0.0142857	Soltu.DM.03G001350/Soltu.DM.02G015480/Soltu.DM.02G030670/Soltu.DM.03G026440/Soltu.DM.08G011720/Soltu.DM.10G009650/Soltu.DM.04G016410/Soltu.DM.09G031790/Soltu.DM.02G009140/Soltu.DM.01G028820	10	VC
GO:0005770	late endosome	188314	25/29983	0.32	0.000543908	0.0145996	Soltu.DM.08G001470/Soltu.DM.06G030100/Soltu.DM.11G020630/Soltu.DM.12G026010/Soltu.DM.08G014050/Soltu.DM.08G009770/Soltu.DM.08G009790/Soltu.DM.04G008430	8	VC
GO:0035556	intracellular signal transduction	35/2415	243/29983	0.144033	0.000576498	0.015097	Soltu.DM.11G022330/Soltu.DM.04G033280/Soltu.DM.03G032760/Soltu.DM.07G024100/Soltu.DM.09G001760/Soltu.DM.01G047940/Soltu.DM.01G030930/Soltu.DM.10G029710/Soltu.DM.06G029490/Soltu.DM.10G018120/Soltu.DM.02G033380/Soltu.DM.10G025620/Soltu.DM.06G001410/Soltu.DM.10G000870/Soltu.DM.01G005660/Soltu.DM.10G017760/Soltu.DM.09G010450/Soltu.DM.06G009260/Soltu.DM.06G019980/Soltu.DM.04G008420/Soltu.DM.02G029320/…	35	VC
GO:0010067	procambium histogenesis	188222	10/29983	0.5	0.000602586	0.0154045	Soltu.DM.03G014810/Soltu.DM.05G021590/Soltu.DM.06G026620/Soltu.DM.03G026810/Soltu.DM.06G005290	5	VC
GO:0031597	cytosolic proteasome complex	188283	20/29983	0.35	0.000660542	0.0157603	Soltu.DM.03G037520/Soltu.DM.01G039480/Soltu.DM.01G049780/Soltu.DM.06G033990/Soltu.DM.06G002730/Soltu.DM.06G002670/Soltu.DM.06G022130	7	VC
GO:0036402	proteasome-activating ATPase activity	188283	20/29983	0.35	0.000660542	0.0157603	Soltu.DM.03G037520/Soltu.DM.01G039480/Soltu.DM.01G049780/Soltu.DM.06G033990/Soltu.DM.06G002730/Soltu.DM.06G002670/Soltu.DM.06G022130	7	VC
GO:0045899	positive regulation of RNA polymerase II transcriptional preinitiation complex assembly	188283	20/29983	0.35	0.000660542	0.0157603	Soltu.DM.03G037520/Soltu.DM.01G039480/Soltu.DM.01G049780/Soltu.DM.06G033990/Soltu.DM.06G002730/Soltu.DM.06G002670/Soltu.DM.06G022130	7	VC
GO:0019538	protein metabolic process	188253	15/29983	0.4	0.000717837	0.0163985	Soltu.DM.10G025360/Soltu.DM.11G006990/Soltu.DM.01G003090/Soltu.DM.06G009480/Soltu.DM.03G032180/Soltu.DM.05G025770	6	VC
GO:0019905	syntaxin binding	188253	15/29983	0.4	0.000717837	0.0163985	Soltu.DM.06G010550/Soltu.DM.09G007620/Soltu.DM.02G022620/Soltu.DM.02G012630/Soltu.DM.06G010910/Soltu.DM.06G009580	6	VC
GO:0004721	phosphoprotein phosphatase activity	16/2415	82/29983	0.195122	0.000750786	0.016698	Soltu.DM.07G016790/Soltu.DM.03G032590/Soltu.DM.07G019530/Soltu.DM.04G003490/Soltu.DM.04G020850/Soltu.DM.07G015760/Soltu.DM.05G023010/Soltu.DM.05G026490/Soltu.DM.07G021880/Soltu.DM.01G023610/Soltu.DM.12G027420/Soltu.DM.01G039580/Soltu.DM.01G010360/Soltu.DM.01G028660/Soltu.DM.07G000540/Soltu.DM.11G024770	16	VC
GO:0016887	ATPase activity	31/2415	210/29983	0.147619	0.000762049	0.016698	Soltu.DM.02G012750/Soltu.DM.12G012260/Soltu.DM.03G032030/Soltu.DM.05G005600/Soltu.DM.08G006330/Soltu.DM.03G031760/Soltu.DM.07G027720/Soltu.DM.06G000020/Soltu.DM.02G011130/Soltu.DM.12G008580/Soltu.DM.02G024240/Soltu.DM.10G016340/Soltu.DM.02G022580/Soltu.DM.01G016020/Soltu.DM.01G035370/Soltu.DM.01G016030/Soltu.DM.03G010650/Soltu.DM.01G050230/Soltu.DM.06G026720/Soltu.DM.10G002810/Soltu.DM.07G025420/…	31	VC
GO:0005802	trans-Golgi network	44/2415	334/29983	0.131737	0.00086913	0.0186634	Soltu.DM.01G027110/Soltu.DM.05G005580/Soltu.DM.05G009320/Soltu.DM.09G024130/Soltu.DM.09G023470/Soltu.DM.07G001330/Soltu.DM.05G006800/Soltu.DM.03G037690/Soltu.DM.08G021330/Soltu.DM.09G001140/Soltu.DM.04G007920/Soltu.DM.10G021340/Soltu.DM.01G032410/Soltu.DM.02G032950/Soltu.DM.08G003470/Soltu.DM.08G011720/Soltu.DM.04G033500/Soltu.DM.05G027320/Soltu.DM.01G027430/Soltu.DM.06G021870/Soltu.DM.12G027920/…	44	VC
GO:0009944	polarity specification of adaxial/abaxial axis	188283	21/29983	0.333333	0.000922318	0.0194172	Soltu.DM.09G002130/Soltu.DM.02G003130/Soltu.DM.11G023000/Soltu.DM.07G003610/Soltu.DM.12G026680/Soltu.DM.08G012010/Soltu.DM.01G037620	7	VC
GO:0071555	cell wall organization	36/2415	260/29983	0.138462	0.00101057	0.0208661	Soltu.DM.07G027450/Soltu.DM.01G000160/Soltu.DM.07G000810/Soltu.DM.09G005280/Soltu.DM.07G027460/Soltu.DM.12G021100/Soltu.DM.11G021210/Soltu.DM.01G041220/Soltu.DM.05G009320/Soltu.DM.08G003120/Soltu.DM.09G004290/Soltu.DM.08G028990/Soltu.DM.01G000510/Soltu.DM.11G009410/Soltu.DM.09G023770/Soltu.DM.11G020710/Soltu.DM.02G027190/Soltu.DM.04G027320/Soltu.DM.08G028910/Soltu.DM.05G014240/Soltu.DM.01G050190/…	36	VC
GO:0048437	floral organ development	188222	11/29983	0.454545	0.0010315	0.0208964	Soltu.DM.01G042460/Soltu.DM.01G023180/Soltu.DM.06G032310/Soltu.DM.05G022790/Soltu.DM.01G027620	5	VC
GO:0010073	meristem maintenance	188283	22/29983	0.318182	0.00125935	0.0250397	Soltu.DM.09G002750/Soltu.DM.08G014820/Soltu.DM.03G035640/Soltu.DM.12G010270/Soltu.DM.11G025890/Soltu.DM.09G003490/Soltu.DM.02G028420	7	VC
GO:0007623	circadian rhythm	16/2415	88/29983	0.181818	0.00164689	0.0312021	Soltu.DM.02G004510/Soltu.DM.10G027810/Soltu.DM.05G005900/Soltu.DM.10G029840/Soltu.DM.10G015760/Soltu.DM.08G023050/Soltu.DM.10G015780/Soltu.DM.04G029750/Soltu.DM.04G018960/Soltu.DM.08G014030/Soltu.DM.04G018970/Soltu.DM.06G018320/Soltu.DM.07G015200/Soltu.DM.01G018690/Soltu.DM.04G033440/Soltu.DM.05G023990	16	VC
GO:0005388	calcium-transporting ATPase activity	188283	23/29983	0.304348	0.00168552	0.0312021	Soltu.DM.02G007590/Soltu.DM.07G003750/Soltu.DM.04G011420/Soltu.DM.02G027740/Soltu.DM.07G008970/Soltu.DM.07G008960/Soltu.DM.04G032630	7	VC
GO:0008378	galactosyltransferase activity	188283	23/29983	0.304348	0.00168552	0.0312021	Soltu.DM.06G026280/Soltu.DM.12G023270/Soltu.DM.07G017720/Soltu.DM.07G014660/Soltu.DM.02G028090/Soltu.DM.08G010910/Soltu.DM.04G010260	7	VC
GO:0009833	plant-type primary cell wall biogenesis	188283	23/29983	0.304348	0.00168552	0.0312021	Soltu.DM.07G027450/Soltu.DM.07G027460/Soltu.DM.12G021100/Soltu.DM.04G027320/Soltu.DM.08G011720/Soltu.DM.01G027430/Soltu.DM.12G007610	7	VC
GO:0000160	phosphorelay signal transduction system	188406	50/29983	0.22	0.00178501	0.0319655	Soltu.DM.10G027810/Soltu.DM.01G023450/Soltu.DM.04G003490/Soltu.DM.05G024870/Soltu.DM.11G023770/Soltu.DM.08G023050/Soltu.DM.04G018960/Soltu.DM.07G015760/Soltu.DM.05G010540/Soltu.DM.04G018970/Soltu.DM.06G011620	11	VC
GO:0048573	photoperiodism, flowering	188345	36/29983	0.25	0.00179014	0.0319655	Soltu.DM.05G021250/Soltu.DM.11G004050/Soltu.DM.08G014030/Soltu.DM.06G009180/Soltu.DM.06G018320/Soltu.DM.10G009650/Soltu.DM.02G012730/Soltu.DM.05G026170/Soltu.DM.01G028820	9	VC
GO:0008017	microtubule binding	17/2415	97/29983	0.175258	0.00181608	0.0319655	Soltu.DM.04G036380/Soltu.DM.09G004080/Soltu.DM.02G028430/Soltu.DM.01G000510/Soltu.DM.10G000120/Soltu.DM.01G042120/Soltu.DM.01G039500/Soltu.DM.01G047520/Soltu.DM.05G011740/Soltu.DM.12G027420/Soltu.DM.04G003800/Soltu.DM.04G033500/Soltu.DM.11G014700/Soltu.DM.07G026660/Soltu.DM.07G000540/Soltu.DM.01G039490/Soltu.DM.01G029860	17	VC
GO:0045298	tubulin complex	188253	18/29983	0.333333	0.00215705	0.0371724	Soltu.DM.08G001430/Soltu.DM.04G031730/Soltu.DM.03G017650/Soltu.DM.06G013160/Soltu.DM.06G031950/Soltu.DM.10G019950	6	VC
GO:0003924	GTPase activity	31/2415	224/29983	0.138393	0.00218684	0.0371724	Soltu.DM.01G030130/Soltu.DM.02G029660/Soltu.DM.04G036630/Soltu.DM.08G001430/Soltu.DM.10G026450/Soltu.DM.04G031730/Soltu.DM.01G043830/Soltu.DM.01G043850/Soltu.DM.01G042120/Soltu.DM.05G012720/Soltu.DM.02G016990/Soltu.DM.01G036850/Soltu.DM.05G024780/Soltu.DM.01G047520/Soltu.DM.04G005750/Soltu.DM.12G027290/Soltu.DM.03G017650/Soltu.DM.01G042300/Soltu.DM.09G005090/Soltu.DM.04G025490/Soltu.DM.11G014700/…	31	VC
GO:0004565	beta-galactosidase activity	188283	24/29983	0.291667	0.00221577	0.0371724	Soltu.DM.02G018320/Soltu.DM.11G009710/Soltu.DM.03G036320/Soltu.DM.02G024530/Soltu.DM.12G009610/Soltu.DM.11G022640/Soltu.DM.06G022710	7	VC
GO:0048040	UDP-glucuronate decarboxylase activity	188222	13/29983	0.384615	0.00250628	0.0413992	Soltu.DM.09G023470/Soltu.DM.10G021340/Soltu.DM.04G007390/Soltu.DM.06G030030/Soltu.DM.11G021140	5	VC
GO:0010305	leaf vascular tissue pattern formation	188314	31/29983	0.258065	0.00256807	0.0417772	Soltu.DM.11G017450/Soltu.DM.09G020190/Soltu.DM.09G024740/Soltu.DM.05G018900/Soltu.DM.07G001430/Soltu.DM.09G003490/Soltu.DM.07G018360/Soltu.DM.03G026440	8	VC
GO:0031201	SNARE complex	13/2415	68/29983	0.191176	0.00274638	0.0440111	Soltu.DM.06G010550/Soltu.DM.07G000320/Soltu.DM.01G021920/Soltu.DM.02G012080/Soltu.DM.10G025780/Soltu.DM.06G022230/Soltu.DM.02G012630/Soltu.DM.12G006130/Soltu.DM.09G018170/Soltu.DM.06G010910/Soltu.DM.01G031670/Soltu.DM.06G019640/Soltu.DM.08G023450	13	VC
GO:0051015	actin filament binding	188406	53/29983	0.207547	0.00291483	0.0460236	Soltu.DM.06G033180/Soltu.DM.04G010870/Soltu.DM.10G027230/Soltu.DM.09G020150/Soltu.DM.06G033350/Soltu.DM.12G027420/Soltu.DM.05G006990/Soltu.DM.05G022800/Soltu.DM.11G022030/Soltu.DM.07G026780/Soltu.DM.07G000540	11	VC
GO:0005215	transporter activity	29/2415	210/29983	0.138095	0.00306954	0.0477641	Soltu.DM.05G006490/Soltu.DM.03G027340/Soltu.DM.03G027330/Soltu.DM.12G010400/Soltu.DM.06G005440/Soltu.DM.05G002970/Soltu.DM.10G022970/Soltu.DM.03G032030/Soltu.DM.09G027090/Soltu.DM.03G035250/Soltu.DM.10G009080/Soltu.DM.10G010160/Soltu.DM.04G037120/Soltu.DM.09G009370/Soltu.DM.11G006260/Soltu.DM.12G011490/Soltu.DM.07G027920/Soltu.DM.05G006420/Soltu.DM.05G006410/Soltu.DM.06G026210/Soltu.DM.10G023000/…	29	VC

## Sheet: Table S5
Table S5. Novel marker genes for cell clusters in potato.
Target_Cluster	GeneID	GeneName	Target_Cluster_mean	Other_Cluster_mean	log2FC	pct.1	pct.2	Pvlaue	Qvalue	Symbol	Description	GO	KEGG	KO_ENTRY	EC
Cluster0	Soltu.DM.11G010380	Soltu.DM.11G010380	18.4031	4.0831	2.17221	0.861	0.23	0	0	NIA	NADH nitrate reductase [Solanum tuberosum]	GO:0005739(mitochondrion);GO:0005773(vacuole);GO:0005829(cytosol);GO:0005886(plasma membrane);GO:0006809(nitric oxide biosynthetic process);GO:0008940(nitrate reductase activity);GO:0009416(response to light stimulus);GO:0009610(response to symbiotic fungus);GO:0009635(response to herbicide);GO:0009703(nitrate reductase (NADH) activity);GO:0020037(heme binding);GO:0030151(molybdenum ion binding);…	00910(Nitrogen metabolism)	K10534	EC:1.7.1.1;EC:1.7.1.2
Cluster0	Soltu.DM.03G017660	Soltu.DM.03G017660	4.23451	1.31691	1.68504	0.497	0.088	0	0	AAE3	PREDICTED: oxalate--CoA ligase-like [Solanum tuberosum]	GO:0005524(ATP binding);GO:0005737(cytoplasm);GO:0005739(mitochondrion);GO:0005829(cytosol);GO:0009506(plasmodesma);GO:0009507(chloroplast);GO:0009570(chloroplast stroma);GO:0009735(response to cytokinin);GO:0010030(positive regulation of seed germination);GO:0010214(seed coat development);GO:0016208(AMP binding);GO:0033611(oxalate catabolic process);GO:0046686(response to cadmium ion);GO:0048046…	00630(Glyoxylate and dicarboxylate metabolism)	K22133	EC:6.2.1.8
Cluster0	Soltu.DM.10G015410	Soltu.DM.10G015410	3.95227	1.33331	1.56767	0.495	0.098	0	0	NIR1	PREDICTED: ferredoxin--nitrite reductase, chloroplastic-like [Solanum tuberosum]	GO:0005739(mitochondrion);GO:0005829(cytosol);GO:0009507(chloroplast);GO:0009570(chloroplast stroma);GO:0010167(response to nitrate);GO:0016020(membrane);GO:0020037(heme binding);GO:0042128(nitrate assimilation);GO:0046872(metal ion binding);GO:0047889(ferredoxin-nitrate reductase activity);GO:0048046(apoplast);GO:0048307(ferredoxin-nitrite reductase activity);GO:0050421(nitrite reductase (NO-for…	00910(Nitrogen metabolism)	K00366	EC:1.7.7.1
Cluster0	Soltu.DM.01G044750	Soltu.DM.01G044750	3.87093	1.32097	1.55108	0.462	0.103	0	0	DIT2	PREDICTED: dicarboxylate transporter 2.1, chloroplastic-like [Solanum tuberosum]	GO:0015131(oxaloacetate transmembrane transporter activity);GO:0015140(malate transmembrane transporter activity);GO:0016021(integral component of membrane);GO:0071423(malate transmembrane transport)	NA	NA	NA
Cluster0	Soltu.DM.01G028040	Soltu.DM.01G028040	4.83096	1.71617	1.49312	0.604	0.145	0	0	cysG	PREDICTED: siroheme synthase [Solanum tuberosum]	GO:0004851(uroporphyrin-III C-methyltransferase activity);GO:0019354(siroheme biosynthetic process)	00860(Porphyrin and chlorophyll metabolism)	K02303	EC:2.1.1.107
Cluster0	Soltu.DM.05G012290	Soltu.DM.05G012290	4.99212	1.79811	1.47317	0.562	0.174	0	0	G6PD2	glucose-6-phosphate 1-dehydrogenase, chloroplastic-like [Solanum tuberosum]	GO:0004345(glucose-6-phosphate dehydrogenase activity);GO:0006006(glucose metabolic process);GO:0009051(pentose-phosphate shunt, oxidative branch);GO:0009507(chloroplast);GO:0009570(chloroplast stroma);GO:0050661(NADP binding);GO:0055114(oxidation-reduction process)	00030(Pentose phosphate pathway);00480(Glutathione metabolism)	K00036	EC:1.1.1.49;EC:1.1.1.363
Cluster0	Soltu.DM.02G003120	Soltu.DM.02G003120	4.69866	1.78571	1.39575	0.461	0.129	0	0	RFNR2	PREDICTED: ferredoxin--NADP reductase, root-type isozyme, chloroplastic-like [Solanum tuberosum]	GO:0004324(ferredoxin-NADP+ reductase activity);GO:0005507(copper ion binding);GO:0009507(chloroplast);GO:0015979(photosynthesis);GO:0016491(oxidoreductase activity);GO:0055114(oxidation-reduction process)	00195(Photosynthesis)	K02641	EC:1.18.1.2
Cluster0	Soltu.DM.02G008920	Soltu.DM.02G008920	3.32362	1.30122	1.35289	0.378	0.091	0	0	At2g23790	PREDICTED: calcium uniporter protein 2, mitochondrial [Solanum tuberosum]	GO:0015292(uniporter activity)	NA	NA	NA
Cluster0	Soltu.DM.01G021880	Soltu.DM.01G021880	3.10664	1.23602	1.32966	0.472	0.112	0	0	At3g16560	PREDICTED: probable protein phosphatase 2C 40 [Solanum tuberosum]	GO:0004722(protein serine/threonine phosphatase activity);GO:0005634(nucleus);GO:0006470(protein dephosphorylation);GO:0046872(metal ion binding)	NA	NA	NA
Cluster0	Soltu.DM.01G048190	Soltu.DM.01G048190	4.47305	1.81985	1.29744	0.603	0.184	0	0	NIR1	ferredoxin--nitrite reductase, chloroplastic [Solanum tuberosum]	GO:0005739(mitochondrion);GO:0005829(cytosol);GO:0009507(chloroplast);GO:0009570(chloroplast stroma);GO:0010167(response to nitrate);GO:0016020(membrane);GO:0020037(heme binding);GO:0042128(nitrate assimilation);GO:0046872(metal ion binding);GO:0047889(ferredoxin-nitrate reductase activity);GO:0048046(apoplast);GO:0048307(ferredoxin-nitrite reductase activity);GO:0050421(nitrite reductase (NO-for…	00910(Nitrogen metabolism)	K00366	EC:1.7.7.1
Cluster0	Soltu.DM.07G017150	Soltu.DM.07G017150	1.74699	0.780878	1.1617	0.276	0.036	0	0	CSLH1	PREDICTED: cellulose synthase-like protein H1 [Solanum tuberosum]	GO:0000139(Golgi membrane);GO:0000271(polysaccharide biosynthetic process);GO:0000977(RNA polymerase II regulatory region sequence-specific DNA binding);GO:0005794(Golgi apparatus);GO:0005886(plasma membrane);GO:0009833(plant-type primary cell wall biogenesis);GO:0016021(integral component of membrane);GO:0016740(transferase activity);GO:0016757(transferase activity, transferring glycosyl groups)…	NA	NA	NA
Cluster0	Soltu.DM.04G004650	Soltu.DM.04G004650	2.55597	1.19684	1.09464	0.425	0.117	0	0	At4g26390	pyruvate kinase, cytosolic isozyme [Solanum tuberosum]	GO:0000287(magnesium ion binding);GO:0004743(pyruvate kinase activity);GO:0005737(cytoplasm);GO:0005829(cytosol);GO:0006096(glycolytic process);GO:0016301(kinase activity);GO:0030955(potassium ion binding)	00010(Glycolysis / Gluconeogenesis);00620(Pyruvate metabolism);00230(Purine metabolism)	K00873	EC:2.7.1.40
Cluster0	Soltu.DM.07G003310	Soltu.DM.07G003310	2.01494	0.95408	1.07856	0.278	0.069	0	0	RFS6	PREDICTED: probable galactinol--sucrose galactosyltransferase 6 [Solanum tuberosum]	GO:0003824(catalytic activity);GO:0004553(hydrolase activity, hydrolyzing O-glycosyl compounds);GO:0005737(cytoplasm);GO:0006979(response to oxidative stress);GO:0009506(plasmodesma);GO:0034484(raffinose catabolic process);GO:0047274(galactinol-sucrose galactosyltransferase activity);GO:0052692(raffinose alpha-galactosidase activity);GO:0080167(response to karrikin)	00052(Galactose metabolism)	K06617	EC:2.4.1.82
Cluster0	Soltu.DM.03G005530	Soltu.DM.03G005530	3.44866	1.63873	1.07346	0.578	0.196	0	0	--	PREDICTED: uncharacterized protein LOC102602462 isoform X2 [Solanum tuberosum]	NA	NA	NA	NA
Cluster0	Soltu.DM.12G011300	Soltu.DM.12G011300	3.99976	1.95975	1.02925	0.58	0.225	0	0	IPK2b	inositol polyphosphate multikinase [Solanum tuberosum]	GO:0000823(inositol-1,4,5-trisphosphate 6-kinase activity);GO:0000824(inositol tetrakisphosphate 3-kinase activity);GO:0005524(ATP binding);GO:0005634(nucleus);GO:0005886(plasma membrane);GO:0006355(regulation of transcription, DNA-templated);GO:0009555(pollen development);GO:0009793(embryo development ending in seed dormancy);GO:0010183(pollen tube guidance);GO:0010264(myo-inositol hexakisphosph…	00562(Inositol phosphate metabolism);04070(Phosphatidylinositol signaling system)	K00915	EC:2.7.1.140;EC:2.7.1.151
Cluster0	Soltu.DM.12G012260	Soltu.DM.12G012260	2.33192	1.15249	1.01676	0.354	0.093	0	0	KIN14C	PREDICTED: kinesin-4-like isoform X1 [Solanum tuberosum]	GO:0003777(microtubule motor activity);GO:0005871(kinesin complex);GO:0007018(microtubule-based movement);GO:0016887(ATPase activity)	NA	NA	NA
Cluster0	Soltu.DM.03G034530	Soltu.DM.03G034530	1.99226	0.990474	1.00821	0.35	0.085	0	0	AATP1	PREDICTED: plastidic ATP/ADP-transporter [Solanum tuberosum]	GO:0005471(ATP:ADP antiporter activity);GO:0005524(ATP binding);GO:0009507(chloroplast);GO:0009536(plastid);GO:0009941(chloroplast envelope);GO:0016020(membrane);GO:0016021(integral component of membrane);GO:0031969(chloroplast membrane)	NA	NA	NA
Cluster0	Soltu.DM.06G012330	Soltu.DM.06G012330	2.53831	1.27684	0.991291	0.39	0.121	0	0	At5g61620	PREDICTED: transcription factor MYB1R1-like [Solanum tuberosum]	GO:0009723(response to ethylene)	NA	NA	NA
Cluster0	Soltu.DM.03G027820	Soltu.DM.03G027820	3.42258	1.72601	0.987641	0.478	0.182	0	0	CBP60A	PREDICTED: calmodulin-binding protein 60 A isoform X1 [Solanum tuberosum]	GO:0003677(DNA binding);GO:0005516(calmodulin binding);GO:0005634(nucleus);GO:0006351(transcription, DNA-templated);GO:0006355(regulation of transcription, DNA-templated);GO:0006950(response to stress)	NA	NA	NA
Cluster0	Soltu.DM.05G005190	Soltu.DM.05G005190	3.315	1.67783	0.982406	0.5	0.174	0	0	EXPA15	PREDICTED: expansin-A1-like [Nicotiana tomentosiformis]	GO:0005576(extracellular region);GO:0005618(cell wall);GO:0006949(syncytium formation);GO:0009664(plant-type cell wall organization);GO:0009826(unidimensional cell growth);GO:0009828(plant-type cell wall loosening);GO:0009831(plant-type cell wall modification involved in multidimensional cell growth);GO:0016020(membrane)	NA	NA	NA
Cluster0	Soltu.DM.06G014590	Soltu.DM.06G014590	4.18646	2.15502	0.958025	0.545	0.244	0	0	PPCK1	PREDICTED: phosphoenolpyruvate carboxylase kinase 1-like [Solanum tuberosum]	GO:0004683(calmodulin-dependent protein kinase activity);GO:0005516(calmodulin binding);GO:0005634(nucleus);GO:0005737(cytoplasm);GO:0005886(plasma membrane);GO:0009738(abscisic acid-activated signaling pathway);GO:0009931(calcium-dependent protein serine/threonine kinase activity);GO:0018105(peptidyl-serine phosphorylation);GO:0035556(intracellular signal transduction);GO:0046777(protein autopho…	NA	NA	NA
Cluster0	Soltu.DM.11G000200	Soltu.DM.11G000200	3.04334	1.59438	0.932661	0.453	0.161	0	0	HIPP07	PREDICTED: uncharacterized protein LOC102586960 [Solanum tuberosum]	GO:0005737(cytoplasm);GO:0030001(metal ion transport);GO:0046914(transition metal ion binding);GO:0046916(cellular transition metal ion homeostasis)	NA	NA	NA
Cluster0	Soltu.DM.02G022700	Soltu.DM.02G022700	3.81404	2.0148	0.920685	0.536	0.234	0	0	CAT2	PREDICTED: catalase isozyme 2 [Solanum tuberosum]	GO:0004096(catalase activity);GO:0005737(cytoplasm);GO:0020037(heme binding);GO:0042542(response to hydrogen peroxide);GO:0042744(hydrogen peroxide catabolic process)	00630(Glyoxylate and dicarboxylate metabolism);00380(Tryptophan metabolism);04016(MAPK signaling pathway - plant);04146(Peroxisome)	K03781	EC:1.11.1.6
Cluster0	Soltu.DM.03G025100	Soltu.DM.03G025100	2.59583	1.40114	0.889598	0.431	0.146	0	0	BT1	PREDICTED: BTB/POZ and TAZ domain-containing protein 1 [Solanum tuberosum]	GO:0003712(transcription cofactor activity);GO:0004402(histone acetyltransferase activity);GO:0005515(protein binding);GO:0005516(calmodulin binding);GO:0005634(nucleus);GO:0005737(cytoplasm);GO:0006355(regulation of transcription, DNA-templated);GO:0008270(zinc ion binding);GO:0009553(embryo sac development);GO:0009555(pollen development);GO:0009733(response to auxin);GO:0009751(response to sali…	NA	NA	NA
Cluster0	Soltu.DM.10G021400	Soltu.DM.10G021400	1.44203	0.780384	0.885841	0.256	0.057	0	0	UGT73C3	PREDICTED: UDP-glycosyltransferase 73C3-like [Solanum tuberosum]	GO:0009813(flavonoid biosynthetic process);GO:0043231(intracellular membrane-bounded organelle);GO:0052696(flavonoid glucuronidation);GO:0080043(quercetin 3-O-glucosyltransferase activity);GO:0080044(quercetin 7-O-glucosyltransferase activity)	NA	NA	NA
Cluster0	Soltu.DM.02G034350	Soltu.DM.02G034350	2.04865	1.13046	0.85777	0.388	0.124	0	0	ACR6	PREDICTED: ACT domain-containing protein ACR6 isoform X2 [Solanum tuberosum]	GO:0009507(chloroplast);GO:0016597(amino acid binding)	NA	NA	NA
Cluster0	Soltu.DM.02G034260	Soltu.DM.02G034260	1.27511	0.703797	0.857387	0.253	0.048	0	0	--	PREDICTED: protein NUCLEAR FUSION DEFECTIVE 4-like [Solanum tuberosum]	GO:0005886(plasma membrane);GO:0016021(integral component of membrane)	NA	NA	NA
Cluster0	Soltu.DM.06G028940	Soltu.DM.06G028940	9.0843	5.02453	0.854386	0.431	0.201	0	0	CYS-PIN	RecName: Full=Multicystatin; Short=MC	GO:0002020(protease binding);GO:0004869(cysteine-type endopeptidase inhibitor activity);GO:0005515(protein binding);GO:0005576(extracellular region);GO:0005783(endoplasmic reticulum);GO:0005829(cytosol);GO:0006952(defense response);GO:0006972(hyperosmotic response);GO:0006979(response to oxidative stress);GO:0009409(response to cold);GO:0009414(response to water deprivation);GO:0050897(cobalt ion…	NA	NA	NA
Cluster0	Soltu.DM.04G035540	Soltu.DM.04G035540	2.51942	1.39365	0.854221	0.418	0.153	0	0	RL6	PREDICTED: protein RADIALIS-like 6 [Solanum tuberosum]	GO:0003677(DNA binding);GO:0003700(DNA binding transcription factor activity);GO:0005634(nucleus);GO:0006351(transcription, DNA-templated);GO:0006355(regulation of transcription, DNA-templated);GO:0009507(chloroplast)	NA	NA	NA
Cluster0	Soltu.DM.03G011170	Soltu.DM.03G011170	1.96289	1.0913	0.846939	0.369	0.122	0	0	AVT1C	PREDICTED: vacuolar amino acid transporter 1-like [Solanum tuberosum]	GO:0003333(amino acid transmembrane transport);GO:0015171(amino acid transmembrane transporter activity)	NA	NA	NA
Cluster0	Soltu.DM.01G007750	Soltu.DM.01G007750	1.70032	0.958452	0.827025	0.354	0.097	0	0	ACR4	PREDICTED: ACT domain-containing protein ACR4-like [Solanum tuberosum]	GO:0005829(cytosol);GO:0006521(regulation of cellular amino acid metabolic process);GO:0009506(plasmodesma);GO:0009507(chloroplast);GO:0009735(response to cytokinin)	00500(Starch and sucrose metabolism)	K00688	EC:2.4.1.1
Cluster0	Soltu.DM.05G021850	Soltu.DM.05G021850	3.12611	1.78003	0.812465	0.539	0.231	0	0	ABCB4	PREDICTED: ABC transporter B family member 4-like [Solanum tuberosum]	GO:0016021(integral component of membrane);GO:0042626(ATPase activity, coupled to transmembrane movement of substances);GO:0055085(transmembrane transport)	02010(ABC transporters)	K05658	EC:3.6.3.44
Cluster0	Soltu.DM.03G019670	Soltu.DM.03G019670	1.42814	0.820534	0.799506	0.257	0.061	0	0	BHLH137	PREDICTED: transcription factor bHLH137-like [Solanum tuberosum]	GO:0003677(DNA binding);GO:0003700(DNA binding transcription factor activity);GO:0005515(protein binding);GO:0005634(nucleus);GO:0006351(transcription, DNA-templated);GO:0006355(regulation of transcription, DNA-templated);GO:0009739(response to gibberellin);GO:0046983(protein dimerization activity)	NA	NA	NA
Cluster0	Soltu.DM.03G027170	Soltu.DM.03G027170	1.3688	0.793975	0.78575	0.282	0.068	0	0	HOX16	PREDICTED: homeobox-leucine zipper protein ATHB-16-like [Solanum tuberosum]	GO:0003677(DNA binding);GO:0003700(DNA binding transcription factor activity);GO:0005515(protein binding);GO:0005634(nucleus);GO:0006351(transcription, DNA-templated);GO:0006355(regulation of transcription, DNA-templated);GO:0009414(response to water deprivation);GO:0009738(abscisic acid-activated signaling pathway);GO:0009788(negative regulation of abscisic acid-activated signaling pathway);GO:0…	NA	NA	NA
Cluster0	Soltu.DM.08G028690	Soltu.DM.08G028690	1.55025	0.899948	0.784591	0.328	0.09	0	0	CRF2	PREDICTED: ethylene-responsive transcription factor CRF2 [Solanum tuberosum]	GO:0003677(DNA binding);GO:0003700(DNA binding transcription factor activity);GO:0005515(protein binding);GO:0005634(nucleus);GO:0005737(cytoplasm);GO:0006351(transcription, DNA-templated);GO:0006355(regulation of transcription, DNA-templated);GO:0009736(cytokinin-activated signaling pathway);GO:0009873(ethylene-activated signaling pathway);GO:0042802(identical protein binding);GO:0043565(sequenc…	04626(Plant-pathogen interaction)	K13434	NA
Cluster0	Soltu.DM.10G006710	Soltu.DM.10G006710	1.44469	0.845559	0.772784	0.319	0.089	0	0	ILK1	integrin-linked protein kinase 1-like isoform X4 [Solanum lycopersicum]	GO:0004672(protein kinase activity);GO:0004674(protein serine/threonine kinase activity);GO:0004712(protein serine/threonine/tyrosine kinase activity);GO:0005515(protein binding);GO:0005524(ATP binding);GO:0005634(nucleus);GO:0005737(cytoplasm);GO:0005829(cytosol);GO:0006468(protein phosphorylation);GO:0009734(auxin-activated signaling pathway);GO:0009742(brassinosteroid mediated signaling pathwa…	NA	NA	NA
Cluster0	Soltu.DM.06G032330	Soltu.DM.06G032330	1.87461	1.10608	0.76113	0.314	0.105	0	0	GA2OX8	PREDICTED: gibberellin 2-beta-dioxygenase 8 [Solanum tuberosum]	GO:0051213(dioxygenase activity)	00904(Diterpenoid biosynthesis)	K04125	EC:1.14.11.13
Cluster0	Soltu.DM.08G029580	Soltu.DM.08G029580	3.1431	1.86422	0.753617	0.336	0.154	0	0	CSLG3	PREDICTED: cellulose synthase-like protein G3 [Solanum tuberosum]	GO:0000139(Golgi membrane);GO:0000271(polysaccharide biosynthetic process);GO:0000977(RNA polymerase II regulatory region sequence-specific DNA binding);GO:0005794(Golgi apparatus);GO:0005886(plasma membrane);GO:0009833(plant-type primary cell wall biogenesis);GO:0016021(integral component of membrane);GO:0016740(transferase activity);GO:0016757(transferase activity, transferring glycosyl groups)…	NA	NA	NA
Cluster0	Soltu.DM.02G014240	Soltu.DM.02G014240	2.90066	1.74381	0.734133	0.441	0.174	0	0	RR10	PREDICTED: two-component response regulator ORR10-like [Solanum tuberosum]	GO:0005634(nucleus)	04075(Plant hormone signal transduction)	K14492	NA
Cluster0	Soltu.DM.12G006650	Soltu.DM.12G006650	3.09849	1.88381	0.71791	0.436	0.206	0	0	AED3	PREDICTED: protein ASPARTIC PROTEASE IN GUARD CELL 2-like [Solanum tuberosum]	GO:0004190(aspartic-type endopeptidase activity);GO:0006508(proteolysis);GO:0030163(protein catabolic process)	NA	NA	NA
Cluster0	Soltu.DM.07G014250	Soltu.DM.07G014250	1.74739	1.06313	0.716886	0.362	0.133	0	0	PAT1H1	PREDICTED: uncharacterized protein LOC102578809 isoform X1 [Solanum tuberosum]	GO:0000290(deadenylation-dependent decapping of nuclear-transcribed mRNA);GO:0000932(P-body);GO:0003723(RNA binding);GO:0033962(cytoplasmic mRNA processing body assembly)	03018(RNA degradation)	K12617	NA
Cluster0	Soltu.DM.07G026500	Soltu.DM.07G026500	1.26889	0.773133	0.714784	0.28	0.068	0	0	MAPKKK18	PREDICTED: mitogen-activated protein kinase kinase kinase 2-like [Solanum tuberosum]	GO:0005737(cytoplasm)	04016(MAPK signaling pathway - plant)	K20716	NA
Cluster0	Soltu.DM.07G008560	Soltu.DM.07G008560	2.80589	1.71103	0.713592	0.509	0.203	0	0	TOP6B	PREDICTED: DNA topoisomerase 6 subunit B isoform X3 [Nelumbo nucifera]	GO:0005829(cytosol);GO:0006412(translation);GO:0015935(small ribosomal subunit);GO:0042254(ribosome biogenesis)	NA	NA	NA
Cluster0	Soltu.DM.12G008230	Soltu.DM.12G008230	1.48834	0.908596	0.711991	0.311	0.093	0	0	PGD3	PREDICTED: 6-phosphogluconate dehydrogenase, decarboxylating 2, chloroplastic [Solanum tuberosum]	GO:0004616(phosphogluconate dehydrogenase (decarboxylating) activity);GO:0005515(protein binding);GO:0005737(cytoplasm);GO:0005739(mitochondrion);GO:0005829(cytosol);GO:0008114(phosphogluconate 2-dehydrogenase activity);GO:0009051(pentose-phosphate shunt, oxidative branch);GO:0009506(plasmodesma);GO:0009507(chloroplast);GO:0009536(plastid);GO:0009570(chloroplast stroma);GO:0009744(response to suc…	00030(Pentose phosphate pathway);00480(Glutathione metabolism)	K00033	EC:1.1.1.44;EC:1.1.1.343
Cluster0	Soltu.DM.11G003270	Soltu.DM.11G003270	2.00073	1.22338	0.709648	0.299	0.113	0	0	DTX27	PREDICTED: protein DETOXIFICATION 27-like [Solanum tuberosum]	GO:0006855(drug transmembrane transport)	NA	NA	NA
Cluster0	Soltu.DM.04G026550	Soltu.DM.04G026550	2.88322	1.76445	0.708463	0.444	0.2	0	0	SDC	PREDICTED: serine decarboxylase-like [Solanum tuberosum]	GO:0005829(cytosol);GO:0005886(plasma membrane);GO:0006520(cellular amino acid metabolic process);GO:0006580(ethanolamine metabolic process);GO:0009793(embryo development ending in seed dormancy);GO:0016831(carboxy-lyase activity);GO:0019752(carboxylic acid metabolic process);GO:0030170(pyridoxal phosphate binding)	00340(Histidine metabolism)	K01590	EC:4.1.1.22
Cluster0	Soltu.DM.08G007780	Soltu.DM.08G007780	1.8139	1.1134	0.704119	0.389	0.125	0	0	At3g57050	cystathionine beta-lyase, chloroplastic isoform X2 [Solanum lycopersicum]	GO:0003962(cystathionine gamma-synthase activity);GO:0004121(cystathionine beta-lyase activity);GO:0004123(cystathionine gamma-lyase activity);GO:0009507(chloroplast);GO:0009570(chloroplast stroma);GO:0016829(lyase activity);GO:0019279(L-methionine biosynthetic process from L-homoserine via cystathionine);GO:0019343(cysteine biosynthetic process via cystathionine);GO:0019346(transsulfuration);GO:…	00270(Cysteine and methionine metabolism);00450(Selenocompound metabolism)	K01760	EC:4.4.1.8
Cluster0	Soltu.DM.01G044890	Soltu.DM.01G044890	1.73827	1.07344	0.695408	0.344	0.128	0	0	2ODD19	PREDICTED: probable 2-oxoglutarate/Fe(II)-dependent dioxygenase [Solanum tuberosum]	GO:0051213(dioxygenase activity)	00941(Flavonoid biosynthesis)	K05278	EC:1.14.20.6
Cluster0	Soltu.DM.09G022330	Soltu.DM.09G022330	2.44771	1.52231	0.685172	0.457	0.201	0	0	--	PREDICTED: uncharacterized protein LOC102601980 [Solanum tuberosum]	GO:0003674(molecular_function);GO:0005739(mitochondrion);GO:0008150(biological_process)	03022(Basal transcription factors);03420(Nucleotide excision repair)	K06634	NA
Cluster0	Soltu.DM.04G009980	Soltu.DM.04G009980	1.92305	1.19949	0.680976	0.383	0.151	0	0	--	PREDICTED: neurofilament heavy polypeptide-like [Solanum tuberosum]	GO:0005737(cytoplasm);GO:0030001(metal ion transport);GO:0046914(transition metal ion binding);GO:0046916(cellular transition metal ion homeostasis)	NA	NA	NA
Cluster0	Soltu.DM.08G013220	Soltu.DM.08G013220	1.79011	1.13428	0.658266	0.371	0.145	0	0	IDD7	PREDICTED: protein indeterminate-domain 12-like [Solanum tuberosum]	GO:0003676(nucleic acid binding);GO:0003677(DNA binding);GO:0003700(DNA binding transcription factor activity);GO:0005634(nucleus);GO:0006351(transcription, DNA-templated);GO:0006355(regulation of transcription, DNA-templated);GO:0008270(zinc ion binding);GO:0046872(metal ion binding)	00052(Galactose metabolism);00600(Sphingolipid metabolism);00531(Glycosaminoglycan degradation);00604(Glycosphingolipid biosynthesis - ganglio series);00511(Other glycan degradation)	K12309	EC:3.2.1.23
Cluster0	Soltu.DM.01G028100	Soltu.DM.01G028100	1.81973	1.15719	0.653103	0.319	0.105	0	0	BGLU12	PREDICTED: furcatin hydrolase [Solanum tuberosum]	GO:0008422(beta-glucosidase activity);GO:0009651(response to salt stress);GO:0009725(response to hormone);GO:0019762(glucosinolate catabolic process)	00500(Starch and sucrose metabolism);00460(Cyanoamino acid metabolism);00940(Phenylpropanoid biosynthesis)	K01188	EC:3.2.1.21
Cluster0	Soltu.DM.10G027810	Soltu.DM.10G027810	2.82421	1.79948	0.650265	0.481	0.215	0	0	ARR9	PREDICTED: two-component response regulator ORR9 [Solanum tuberosum]	GO:0000156(phosphorelay response regulator activity);GO:0000160(phosphorelay signal transduction system);GO:0005515(protein binding);GO:0005634(nucleus);GO:0006351(transcription, DNA-templated);GO:0006355(regulation of transcription, DNA-templated);GO:0007623(circadian rhythm);GO:0009735(response to cytokinin);GO:0009736(cytokinin-activated signaling pathway)	04075(Plant hormone signal transduction)	K14492	NA
Cluster0	Soltu.DM.03G005440	Soltu.DM.03G005440	1.32289	0.853573	0.632102	0.266	0.094	0	0	VDAC2	PREDICTED: mitochondrial outer membrane protein porin 2 [Solanum tuberosum]	GO:0005739(mitochondrion);GO:0005741(mitochondrial outer membrane);GO:0005886(plasma membrane);GO:0006820(anion transport);GO:0008308(voltage-gated anion channel activity);GO:0009617(response to bacterium);GO:0015288(porin activity);GO:0016020(membrane);GO:0040008(regulation of growth);GO:0046930(pore complex)	NA	NA	NA
Cluster0	Soltu.DM.01G046580	Soltu.DM.01G046580	2.66839	1.73408	0.6218	0.48	0.213	0	0	LBD37	PREDICTED: LOB domain-containing protein 37-like [Solanum tuberosum]	GO:0005634(nucleus);GO:0006807(nitrogen compound metabolic process);GO:0060776(simple leaf morphogenesis)	NA	NA	NA
Cluster0	Soltu.DM.02G004580	Soltu.DM.02G004580	1.72714	1.12885	0.613523	0.333	0.14	0	0	#N/A	NA	NA	NA	NA	NA
Cluster0	Soltu.DM.09G025880	Soltu.DM.09G025880	2.44274	1.60016	0.610278	0.362	0.159	0	0	PIIF	PREDICTED: proteinase inhibitor 1-like [Solanum tuberosum]	GO:0004867(serine-type endopeptidase inhibitor activity);GO:0005576(extracellular region);GO:0005618(cell wall);GO:0006508(proteolysis);GO:0008233(peptidase activity);GO:0009611(response to wounding);GO:0050832(defense response to fungus)	NA	NA	NA
Cluster0	Soltu.DM.03G024120	Soltu.DM.03G024120	2.25127	1.47606	0.608983	0.44	0.204	0	0	CBSCBSPB4	PREDICTED: CBS domain-containing protein CBSCBSPB5-like [Solanum tuberosum]	GO:0016021(integral component of membrane)	04626(Plant-pathogen interaction)	K13436	EC:2.7.11.1
Cluster0	Soltu.DM.10G025540	Soltu.DM.10G025540	1.30298	0.854659	0.608395	0.304	0.104	0	0	--	PREDICTED: putative phosphatidylglycerol/phosphatidylinositol transfer protein DDB_G0278295 [Solanum tuberosum]	GO:0003674(molecular_function);GO:0009507(chloroplast);GO:0032366(intracellular sterol transport)	NA	NA	NA
Cluster0	Soltu.DM.03G018510	Soltu.DM.03G018510	1.67668	1.1036	0.603392	0.304	0.112	0	0	KTI5	PREDICTED: cysteine protease inhibitor 9-like [Solanum tuberosum]	GO:0004866(endopeptidase inhibitor activity);GO:0005576(extracellular region);GO:0005618(cell wall);GO:0048046(apoplast)	NA	NA	NA
Cluster0	Soltu.DM.01G033040	Soltu.DM.01G033040	1.30914	0.862544	0.601945	0.302	0.104	0	0	CYP704C1	PREDICTED: cytochrome P450 704C1-like [Solanum tuberosum]	GO:0004497(monooxygenase activity);GO:0005506(iron ion binding);GO:0005783(endoplasmic reticulum);GO:0016021(integral component of membrane);GO:0016705(oxidoreductase activity, acting on paired donors, with incorporation or reduction of molecular oxygen);GO:0019825(oxygen binding);GO:0020037(heme binding);GO:0055114(oxidation-reduction process)	00071(Fatty acid degradation);00073(Cutin, suberine and wax biosynthesis)	K20495	EC:1.14.14.80
Cluster0	Soltu.DM.05G015800	Soltu.DM.05G015800	2.66747	1.7592	0.600557	0.481	0.238	0	0	--	LOW QUALITY PROTEIN: uncharacterized protein LOC114075287 [Solanum pennellii]	NA	NA	NA	NA
Cluster0	Soltu.DM.06G021200	Soltu.DM.06G021200	1.6722	1.10335	0.599856	0.345	0.142	0	0	AKHSDH1	PREDICTED: bifunctional aspartokinase/homoserine dehydrogenase 1, chloroplastic-like [Solanum tuberosum]	GO:0004072(aspartate kinase activity);GO:0004412(homoserine dehydrogenase activity);GO:0005524(ATP binding);GO:0009067(aspartate family amino acid biosynthetic process);GO:0009086(methionine biosynthetic process);GO:0009088(threonine biosynthetic process);GO:0009089(lysine biosynthetic process via diaminopimelate);GO:0009090(homoserine biosynthetic process);GO:0009507(chloroplast);GO:0009570(chlo…	00260(Glycine, serine and threonine metabolism);00270(Cysteine and methionine metabolism);00300(Lysine biosynthesis);00261(Monobactam biosynthesis)	K12524	EC:2.7.2.4;EC:1.1.1.3
Cluster0	Soltu.DM.03G013090	Soltu.DM.03G013090	1.29902	0.858751	0.597114	0.278	0.096	0	0	At5g05600	PREDICTED: flavonol synthase/flavanone 3-hydroxylase [Solanum tuberosum]	GO:0051213(dioxygenase activity)	00941(Flavonoid biosynthesis)	K05278	EC:1.14.20.6
Cluster0	Soltu.DM.06G022370	Soltu.DM.06G022370	1.26911	0.84506	0.586696	0.26	0.087	0	0	BRXL3	PREDICTED: protein Brevis radix-like 2 [Solanum tuberosum]	GO:0003674(molecular_function);GO:0005634(nucleus);GO:0008150(biological_process)	NA	NA	NA
Cluster0	Soltu.DM.05G007070	Soltu.DM.05G007070	2.21156	1.47956	0.5799	0.418	0.188	0	0	ARR4	PREDICTED: two-component response regulator ARR5-like [Solanum tuberosum]	GO:0000156(phosphorelay response regulator activity);GO:0000160(phosphorelay signal transduction system);GO:0004674(protein serine/threonine kinase activity);GO:0005515(protein binding);GO:0005634(nucleus);GO:0005737(cytoplasm);GO:0006351(transcription, DNA-templated);GO:0006355(regulation of transcription, DNA-templated);GO:0007623(circadian rhythm);GO:0009735(response to cytokinin);GO:0009736(c…	04075(Plant hormone signal transduction)	K14492	NA
Cluster0	Soltu.DM.03G005560	Soltu.DM.03G005560	1.45763	0.975703	0.579111	0.342	0.134	0	0	--	NA	NA	NA	NA	NA
Cluster0	Soltu.DM.10G002450	Soltu.DM.10G002450	2.05208	1.38456	0.567662	0.396	0.168	0	0	DTX19	protein DETOXIFICATION 18 [Solanum lycopersicum]	GO:0006855(drug transmembrane transport)	NA	NA	NA
Cluster0	Soltu.DM.02G027940	Soltu.DM.02G027940	1.60388	1.08534	0.563424	0.327	0.136	0	0	CGLD27	PREDICTED: uncharacterized protein LOC102595705 [Solanum tuberosum]	GO:0003674(molecular_function);GO:0009507(chloroplast);GO:0016021(integral component of membrane);GO:1990641(response to iron ion starvation)	NA	NA	NA
Cluster0	Soltu.DM.07G024100	Soltu.DM.07G024100	2.12771	1.4456	0.557635	0.412	0.188	0	0	RSS3	PREDICTED: uncharacterized protein LOC102594779 [Solanum tuberosum]	GO:0004674(protein serine/threonine kinase activity);GO:0005829(cytosol);GO:0006468(protein phosphorylation);GO:0035556(intracellular signal transduction)	NA	NA	NA
Cluster0	Soltu.DM.01G047820	Soltu.DM.01G047820	1.12574	0.765194	0.556974	0.258	0.081	0	0	HHO6	PREDICTED: uncharacterized protein LOC102600464 [Solanum tuberosum]	GO:0003677(DNA binding);GO:0003700(DNA binding transcription factor activity);GO:0005634(nucleus);GO:0006351(transcription, DNA-templated);GO:0006355(regulation of transcription, DNA-templated);GO:0005515(protein binding);GO:0009266(response to temperature stimulus);GO:0009740(gibberellic acid mediated signaling pathway);GO:0009908(flower development);GO:0010452(histone H3-K36 methylation);GO:004…	04075(Plant hormone signal transduction)	K14491	NA
Cluster0	Soltu.DM.10G003520	Soltu.DM.10G003520	1.25873	0.856866	0.554828	0.256	0.089	0	0	--	PREDICTED: uncharacterized protein LOC102595655 [Solanum tuberosum]	NA	NA	NA	NA
Cluster0	Soltu.DM.03G032070	Soltu.DM.03G032070	2.23523	1.52311	0.553397	0.442	0.208	0	0	RCA	PREDICTED: ribulose bisphosphate carboxylase/oxygenase activase, chloroplastic [Solanum tuberosum]	GO:0005524(ATP binding);GO:0009507(chloroplast);GO:0009535(chloroplast thylakoid membrane);GO:0016787(hydrolase activity);GO:0016887(ATPase activity)	03010(Ribosome)	K02960	NA
Cluster0	Soltu.DM.01G037180	Soltu.DM.01G037180	1.48212	1.01197	0.550503	0.334	0.135	0	0	RCS3	PREDICTED: cysteine synthase-like [Solanum tuberosum]	GO:0004124(cysteine synthase activity);GO:0005737(cytoplasm);GO:0006535(cysteine biosynthetic process from serine);GO:0030170(pyridoxal phosphate binding)	00920(Sulfur metabolism);00270(Cysteine and methionine metabolism)	K01738	EC:2.5.1.47
Cluster0	Soltu.DM.09G004070	Soltu.DM.09G004070	1.77376	1.21263	0.548666	0.311	0.132	0	0	--	PREDICTED: uncharacterized protein LOC102590052 [Solanum tuberosum]	GO:0005634(nucleus);GO:0008168(methyltransferase activity);GO:0032259(methylation)	NA	NA	NA
Cluster0	Soltu.DM.01G023790	Soltu.DM.01G023790	2.41914	1.65469	0.547937	0.411	0.222	0	0	--	PREDICTED: uncharacterized protein LOC102603324 [Solanum tuberosum]	GO:0005737(cytoplasm);GO:0005886(plasma membrane)	NA	NA	NA
Cluster0	Soltu.DM.06G012180	Soltu.DM.06G012180	1.25856	0.863245	0.543933	0.258	0.094	0	0	SODB	PREDICTED: superoxide dismutase [Fe], chloroplastic isoform X2 [Solanum tuberosum]	GO:0004784(superoxide dismutase activity);GO:0005515(protein binding);GO:0009295(nucleoid);GO:0009411(response to UV);GO:0009507(chloroplast);GO:0009534(chloroplast thylakoid);GO:0009579(thylakoid);GO:0042644(chloroplast nucleoid);GO:0046872(metal ion binding);GO:0055114(oxidation-reduction process)	04146(Peroxisome)	K04564	EC:1.15.1.1
Cluster0	Soltu.DM.01G012550	Soltu.DM.01G012550	2.20395	1.51194	0.543693	0.45	0.217	0	0	PCMP-E23	pentatricopeptide repeat-containing protein At4g21065-like [Solanum lycopersicum]	GO:0008150(biological_process);GO:0008270(zinc ion binding);GO:0009507(chloroplast)	NA	NA	NA
Cluster0	Soltu.DM.08G009400	Soltu.DM.08G009400	1.65839	1.14083	0.5397	0.331	0.151	0	0	--	PREDICTED: WAT1-related protein At1g43650-like isoform X1 [Nicotiana tabacum]	NA	NA	NA	NA
Cluster0	Soltu.DM.11G016620	Soltu.DM.11G016620	2.0435	1.4084	0.536981	0.426	0.207	0	0	KEA3	PREDICTED: K(+) efflux antiporter 3, chloroplastic [Solanum tuberosum]	GO:0009507(chloroplast);GO:0009658(chloroplast organization);GO:0009941(chloroplast envelope);GO:0010109(regulation of photosynthesis);GO:0015079(potassium ion transmembrane transporter activity);GO:0015386(potassium:proton antiporter activity);GO:0016020(membrane);GO:0016021(integral component of membrane);GO:0031969(chloroplast membrane)	NA	NA	NA
Cluster0	Soltu.DM.08G012730	Soltu.DM.08G012730	2.15179	1.48398	0.536069	0.386	0.201	0	0	#N/A	PREDICTED: uncharacterized protein LOC107061055 [Solanum tuberosum]	NA	NA	NA	NA
Cluster0	Soltu.DM.05G014630	Soltu.DM.05G014630	1.96804	1.35878	0.534446	0.407	0.191	0	0	APMAP	PREDICTED: protein STRICTOSIDINE SYNTHASE-LIKE 4-like [Solanum tuberosum]	GO:0005783(endoplasmic reticulum);GO:0016020(membrane);GO:0016788(hydrolase activity, acting on ester bonds)	NA	NA	NA
Cluster0	Soltu.DM.06G017750	Soltu.DM.06G017750	2.1561	1.4929	0.530303	0.434	0.212	0	0	At1g62600	PREDICTED: flavin-containing monooxygenase FMO GS-OX-like 4 isoform X1 [Solanum tuberosum]	GO:0004497(monooxygenase activity);GO:0055114(oxidation-reduction process)	00380(Tryptophan metabolism)	K11816	EC:1.14.13.168
Cluster0	Soltu.DM.08G008080	Soltu.DM.08G008080	1.33328	0.92433	0.528504	0.297	0.115	0	0	RPL23A	60S ribosomal protein L23 [Glycine soja]	GO:0003735(structural constituent of ribosome);GO:0022625(cytosolic large ribosomal subunit);GO:0070180(large ribosomal subunit rRNA binding)	03010(Ribosome)	K02894	NA
Cluster0	Soltu.DM.12G005720	Soltu.DM.12G005720	1.22066	0.846256	0.528489	0.284	0.108	0	0	WEB1	PREDICTED: protein WEAK CHLOROPLAST MOVEMENT UNDER BLUE LIGHT 1-like [Solanum tuberosum]	GO:0005829(cytosol);GO:0009903(chloroplast avoidance movement);GO:0009904(chloroplast accumulation movement)	NA	NA	NA
Cluster0	Soltu.DM.07G016310	Soltu.DM.07G016310	2.12638	1.47612	0.52659	0.443	0.216	0	0	EBS	PREDICTED: protein polybromo-1-like isoform X3 [Solanum tuberosum]	GO:0000785(chromatin);GO:0000976(transcription regulatory region sequence-specific DNA binding);GO:0003682(chromatin binding);GO:0005677(chromatin silencing complex);GO:0006342(chromatin silencing);GO:0031507(heterochromatin assembly)	NA	NA	NA
Cluster0	Soltu.DM.02G030540	Soltu.DM.02G030540	2.42095	1.6921	0.516758	0.457	0.211	0	0	--	PREDICTED: vegetative cell wall protein gp1 [Solanum tuberosum]	GO:0003674(molecular_function);GO:0008150(biological_process);GO:0016021(integral component of membrane)	00900(Terpenoid backbone biosynthesis)	K15889	EC:3.1.1.-
Cluster0	Soltu.DM.07G012230	Soltu.DM.07G012230	1.28784	0.900343	0.516408	0.263	0.114	0	0	GPC1	PREDICTED: uncharacterized membrane protein C776.05-like [Solanum tuberosum]	GO:0003674(molecular_function);GO:0005634(nucleus);GO:0008150(biological_process);GO:0016021(integral component of membrane)	NA	NA	NA
Cluster0	Soltu.DM.07G005750	Soltu.DM.07G005750	2.16028	1.5146	0.512281	0.416	0.206	0	0	PLA2-ALPHA	PREDICTED: phospholipase A2-alpha [Solanum tuberosum]	GO:0004623(phospholipase A2 activity);GO:0005509(calcium ion binding);GO:0005515(protein binding);GO:0005576(extracellular region);GO:0005634(nucleus);GO:0005773(vacuole);GO:0005794(Golgi apparatus);GO:0006644(phospholipid metabolic process);GO:0016042(lipid catabolic process);GO:0031410(cytoplasmic vesicle);GO:0050482(arachidonic acid secretion);GO:0102567(phospholipase A2 activity (consuming 1,…	00564(Glycerophospholipid metabolism);00565(Ether lipid metabolism);00590(Arachidonic acid metabolism);00591(Linoleic acid metabolism);00592(alpha-Linolenic acid metabolism)	K01047	EC:3.1.1.4
Cluster0	Soltu.DM.03G016400	Soltu.DM.03G016400	1.26275	0.890579	0.503755	0.255	0.106	0	0	GA20OX1	PREDICTED: gibberellin 20 oxidase 1-D [Solanum tuberosum]	GO:0009416(response to light stimulus);GO:0009686(gibberellin biosynthetic process);GO:0009740(gibberellic acid mediated signaling pathway);GO:0009826(unidimensional cell growth);GO:0009908(flower development);GO:0045544(gibberellin 20-oxidase activity)	00904(Diterpenoid biosynthesis)	K05282	EC:1.14.11.12
Cluster0	Soltu.DM.04G007720	Soltu.DM.04G007720	1.50303	1.0556	0.509803	0.253	0.113	0	0	CYP71AU50	PREDICTED: cytochrome P450 CYP736A12-like [Solanum tuberosum]	GO:0016020(membrane);GO:0016709(oxidoreductase activity, acting on paired donors, with incorporation or reduction of molecular oxygen, NAD(P)H as one donor, and incorporation of one atom of oxygen);GO:0044550(secondary metabolite biosynthetic process)	NA	NA	NA
Cluster1	Soltu.DM.10G017770	Soltu.DM.10G017770	8.46777	2.48875	1.76656	0.614	0.202	0	0	At3g50280	PREDICTED: uncharacterized acetyltransferase At3g50280-like [Solanum tuberosum]	GO:0005737(cytoplasm);GO:0016740(transferase activity);GO:0016747(transferase activity, transferring acyl groups other than amino-acyl groups)	NA	NA	NA
Cluster1	Soltu.DM.10G005590	Soltu.DM.10G005590	4.78555	2.10536	1.18462	0.56	0.222	0	0	AS	PREDICTED: hydroquinone glucosyltransferase-like [Solanum tuberosum]	GO:0009813(flavonoid biosynthetic process);GO:0043231(intracellular membrane-bounded organelle);GO:0052696(flavonoid glucuronidation);GO:0080043(quercetin 3-O-glucosyltransferase activity);GO:0080044(quercetin 7-O-glucosyltransferase activity)	NA	NA	NA
Cluster1	Soltu.DM.11G009770	Soltu.DM.11G009770	4.36826	2.08255	1.06871	0.513	0.203	0	0	SN2	PREDICTED: gibberellin-regulated protein 9-like [Solanum tuberosum]	GO:0003674(molecular_function);GO:0005576(extracellular region);GO:0009739(response to gibberellin);GO:0009740(gibberellic acid mediated signaling pathway)	00563(Glycosylphosphatidylinositol(GPI)-anchor biosynthesis)	K03860	NA
Cluster1	Soltu.DM.02G014780	Soltu.DM.02G014780	4.60029	2.27513	1.01577	0.303	0.138	0	0	At1g29670	PREDICTED: GDSL esterase/lipase At1g29670-like [Solanum tuberosum]	GO:0005576(extracellular region);GO:0005618(cell wall);GO:0009507(chloroplast);GO:0009534(chloroplast thylakoid);GO:0016042(lipid catabolic process);GO:0016788(hydrolase activity, acting on ester bonds);GO:0048046(apoplast);GO:0052689(carboxylic ester hydrolase activity)	NA	NA	NA
Cluster1	Soltu.DM.03G034520	Soltu.DM.03G034520	2.25511	1.18231	0.931592	0.394	0.138	0	0	RPT3	PREDICTED: root phototropism protein 3-like [Solanum tuberosum]	GO:0005886(plasma membrane);GO:0009416(response to light stimulus)	NA	NA	NA
Cluster1	Soltu.DM.03G036710	Soltu.DM.03G036710	2.63147	1.50495	0.806157	0.4	0.178	0	0	--	putative lipid-transfer protein DIR1 [Solanum pennellii]	NA	NA	NA	NA
Cluster1	Soltu.DM.04G035540	Soltu.DM.04G035540	2.45217	1.41316	0.795136	0.368	0.165	0	0	RL6	PREDICTED: protein RADIALIS-like 6 [Solanum tuberosum]	GO:0003677(DNA binding);GO:0003700(DNA binding transcription factor activity);GO:0005634(nucleus);GO:0006351(transcription, DNA-templated);GO:0006355(regulation of transcription, DNA-templated);GO:0009507(chloroplast)	NA	NA	NA
Cluster1	Soltu.DM.09G004690	Soltu.DM.09G004690	2.34834	1.35465	0.793724	0.408	0.17	0	0	WAKL20	PREDICTED: wall-associated receptor kinase-like 20 [Solanum tuberosum]	GO:0004674(protein serine/threonine kinase activity);GO:0005886(plasma membrane);GO:0007166(cell surface receptor signaling pathway)	NA	NA	NA
Cluster1	Soltu.DM.03G027820	Soltu.DM.03G027820	3.03029	1.75402	0.788794	0.41	0.198	0	0	CBP60A	PREDICTED: calmodulin-binding protein 60 A isoform X1 [Solanum tuberosum]	GO:0003677(DNA binding);GO:0005516(calmodulin binding);GO:0005634(nucleus);GO:0006351(transcription, DNA-templated);GO:0006355(regulation of transcription, DNA-templated);GO:0006950(response to stress)	NA	NA	NA
Cluster1	Soltu.DM.02G009290	Soltu.DM.02G009290	3.16148	1.84762	0.774931	0.488	0.249	0	0	CRR7	PREDICTED: protein CHLORORESPIRATORY REDUCTION 7, chloroplastic isoform X2 [Solanum tuberosum]	GO:0003674(molecular_function);GO:0005634(nucleus);GO:0009507(chloroplast);GO:0009570(chloroplast stroma);GO:0010275(NAD(P)H dehydrogenase complex assembly);GO:0010598(NAD(P)H dehydrogenase complex (plastoquinone));GO:0016020(membrane)	00564(Glycerophospholipid metabolism)	K01126	EC:3.1.4.46
Cluster1	Soltu.DM.06G003100	Soltu.DM.06G003100	3.01246	1.79858	0.74408	0.478	0.242	0	0	NDA1	RecName: Full=Internal alternative NAD(P)H-ubiquinone oxidoreductase A1, mitochondrial; AltName: Full=Internal alternative NADH dehydrogenase NDA1; AltName: Full=Internal non-phosphorylating NAD(P)H dehydrogenase 1; Short=StNDI1; AltName: Full=NADH:ubiquinone reductase (non-electrogenic) NDA1; Flags: Precursor	GO:0003959(NADPH dehydrogenase activity);GO:0005759(mitochondrial matrix);GO:0055114(oxidation-reduction process)	NA	NA	NA
Cluster1	Soltu.DM.07G014970	Soltu.DM.07G014970	2.14819	1.28688	0.739246	0.356	0.152	0	0	XERICO	probable E3 ubiquitin-protein ligase XERICO isoform X1 [Solanum lycopersicum]	GO:0005515(protein binding);GO:0006970(response to osmotic stress);GO:0008270(zinc ion binding);GO:0009651(response to salt stress);GO:0009687(abscisic acid metabolic process);GO:0009688(abscisic acid biosynthetic process);GO:0009739(response to gibberellin);GO:0010200(response to chitin);GO:0016021(integral component of membrane);GO:0016567(protein ubiquitination);GO:0043161(proteasome-mediated …	NA	NA	NA
Cluster1	Soltu.DM.01G039330	Soltu.DM.01G039330	3.48214	2.0862	0.739098	0.479	0.243	0	0	XTH1	PREDICTED: probable xyloglucan endotransglucosylase/hydrolase 1 [Solanum tuberosum]	GO:0004553(hydrolase activity, hydrolyzing O-glycosyl compounds);GO:0005576(extracellular region);GO:0005618(cell wall);GO:0010411(xyloglucan metabolic process);GO:0016762(xyloglucan:xyloglucosyl transferase activity);GO:0016798(hydrolase activity, acting on glycosyl bonds);GO:0042546(cell wall biogenesis);GO:0048046(apoplast);GO:0071555(cell wall organization)	NA	NA	NA
Cluster1	Soltu.DM.01G033780	Soltu.DM.01G033780	2.07226	1.28757	0.686555	0.364	0.165	0	0	PCAS-2	bifunctional L-3-cyanoalanine synthase/cysteine synthase 2, mitochondrial [Solanum tuberosum]	GO:0004124(cysteine synthase activity);GO:0005737(cytoplasm);GO:0006535(cysteine biosynthetic process from serine);GO:0030170(pyridoxal phosphate binding)	00920(Sulfur metabolism);00270(Cysteine and methionine metabolism);00460(Cyanoamino acid metabolism)	K13034	EC:2.5.1.47;EC:4.4.1.9
Cluster1	Soltu.DM.12G022330	Soltu.DM.12G022330	1.97279	1.2276	0.684396	0.328	0.145	0	0	CNGC4	PREDICTED: cyclic nucleotide-gated ion channel 4-like [Solanum tuberosum]	GO:0005249(voltage-gated potassium channel activity);GO:0005887(integral component of plasma membrane);GO:0042391(regulation of membrane potential)	04626(Plant-pathogen interaction)	K05391	NA
Cluster1	Soltu.DM.01G006490	Soltu.DM.01G006490	2.75197	1.7162	0.681245	0.455	0.241	0	0	CYP98A2	PREDICTED: cytochrome P450 98A2-like [Solanum tuberosum]	GO:0016020(membrane);GO:0016709(oxidoreductase activity, acting on paired donors, with incorporation or reduction of molecular oxygen, NAD(P)H as one donor, and incorporation of one atom of oxygen);GO:0044550(secondary metabolite biosynthetic process)	00940(Phenylpropanoid biosynthesis);00945(Stilbenoid, diarylheptanoid and gingerol biosynthesis);00941(Flavonoid biosynthesis)	K09754	EC:1.14.13.36
Cluster1	Soltu.DM.10G014880	Soltu.DM.10G014880	2.26311	1.42844	0.663867	0.395	0.175	0	0	--	PREDICTED: uncharacterized protein LOC109150516 [Ipomoea nil]	GO:0005432(calcium:sodium antiporter activity);GO:0005509(calcium ion binding);GO:0055074(calcium ion homeostasis)	NA	NA	NA
Cluster1	Soltu.DM.06G020340	Soltu.DM.06G020340	1.61073	1.0254	0.651533	0.312	0.138	0	0	--	hypothetical protein CQW23_14831 [Capsicum baccatum]	NA	NA	NA	NA
Cluster1	Soltu.DM.06G020350	Soltu.DM.06G020350	1.65318	1.05879	0.642822	0.331	0.15	0	0	ROQ1	PREDICTED: TMV resistance protein N-like [Solanum tuberosum]	GO:0005515(protein binding)	NA	NA	NA
Cluster1	Soltu.DM.04G013670	Soltu.DM.04G013670	1.93967	1.24815	0.636013	0.35	0.168	0	0	GLIP	PREDICTED: GDSL esterase/lipase 1-like [Solanum tuberosum]	GO:0016412(serine O-acyltransferase activity)	00901(Indole alkaloid biosynthesis)	K21026	EC:3.1.1.80
Cluster1	Soltu.DM.02G009450	Soltu.DM.02G009450	1.88139	1.21202	0.634385	0.32	0.148	0	0	--	PREDICTED: UPF0301 protein CHU_1773 [Solanum tuberosum]	GO:0003674(molecular_function);GO:0008150(biological_process);GO:0009507(chloroplast);GO:0009543(chloroplast thylakoid lumen)	NA	NA	NA
Cluster1	Soltu.DM.03G016400	Soltu.DM.03G016400	1.43609	0.934241	0.62028	0.263	0.108	0	0	GA20OX1	PREDICTED: gibberellin 20 oxidase 1-D [Solanum tuberosum]	GO:0009416(response to light stimulus);GO:0009686(gibberellin biosynthetic process);GO:0009740(gibberellic acid mediated signaling pathway);GO:0009826(unidimensional cell growth);GO:0009908(flower development);GO:0045544(gibberellin 20-oxidase activity)	00904(Diterpenoid biosynthesis)	K05282	EC:1.14.11.12
Cluster1	Soltu.DM.06G010630	Soltu.DM.06G010630	1.45217	0.945018	0.619795	0.274	0.114	0	0	BHLH93	PREDICTED: transcription factor SCREAM2-like [Solanum tuberosum]	GO:0005634(nucleus)	NA	NA	NA
Cluster1	Soltu.DM.07G017850	Soltu.DM.07G017850	2.10542	1.37821	0.611313	0.38	0.193	0	0	--	PREDICTED: transmembrane protein 97-like [Solanum tuberosum]	GO:0003674(molecular_function);GO:0005634(nucleus);GO:0008150(biological_process)	NA	NA	NA
Cluster1	Soltu.DM.04G031740	Soltu.DM.04G031740	1.84253	1.20924	0.607581	0.355	0.171	0	0	XK2	PREDICTED: xylulose kinase-like isoform X2 [Solanum tuberosum]	GO:0004856(xylulokinase activity);GO:0005737(cytoplasm);GO:0005997(xylulose metabolic process)	00040(Pentose and glucuronate interconversions)	K00854	EC:2.7.1.17
Cluster1	Soltu.DM.08G028670	Soltu.DM.08G028670	2.51514	1.66518	0.594963	0.428	0.232	0	0	At4g23740	PREDICTED: probable inactive receptor kinase At4g23740 [Solanum tuberosum]	GO:0004672(protein kinase activity);GO:0004674(protein serine/threonine kinase activity);GO:0005524(ATP binding);GO:0005886(plasma membrane);GO:0006468(protein phosphorylation);GO:0007169(transmembrane receptor protein tyrosine kinase signaling pathway);GO:0016021(integral component of membrane);GO:0016301(kinase activity)	NA	NA	NA
Cluster1	Soltu.DM.11G026650	Soltu.DM.11G026650	2.4833	1.6498	0.589971	0.433	0.241	0	0	RIBA3	PREDICTED: monofunctional riboflavin biosynthesis protein RIBA 3, chloroplastic isoform X1 [Solanum tuberosum]	GO:0003935(GTP cyclohydrolase II activity);GO:0005525(GTP binding);GO:0008686(3,4-dihydroxy-2-butanone-4-phosphate synthase activity);GO:0009231(riboflavin biosynthetic process);GO:0009507(chloroplast);GO:0009570(chloroplast stroma);GO:0016020(membrane);GO:0046872(metal ion binding)	00740(Riboflavin metabolism);00790(Folate biosynthesis)	K14652	EC:4.1.99.12;EC:3.5.4.25
Cluster1	Soltu.DM.02G031190	Soltu.DM.02G031190	1.58831	1.06673	0.574295	0.306	0.139	0	0	CNGC2	PREDICTED: cyclic nucleotide-gated ion channel 2 isoform X1 [Solanum tuberosum]	GO:0005249(voltage-gated potassium channel activity);GO:0005887(integral component of plasma membrane);GO:0042391(regulation of membrane potential)	04626(Plant-pathogen interaction)	K05391	NA
Cluster1	Soltu.DM.08G030270	Soltu.DM.08G030270	1.71638	1.15407	0.572638	0.334	0.16	0	0	PNSB3	PREDICTED: photosynthetic NDH subunit of subcomplex B 3, chloroplastic isoform X2 [Solanum tuberosum]	GO:0009055(electron transfer activity);GO:0009507(chloroplast);GO:0009535(chloroplast thylakoid membrane);GO:0009773(photosynthetic electron transport in photosystem I);GO:0010598(NAD(P)H dehydrogenase complex (plastoquinone));GO:0046872(metal ion binding);GO:0051537(2 iron, 2 sulfur cluster binding)	NA	NA	NA
Cluster1	Soltu.DM.07G023890	Soltu.DM.07G023890	2.16775	1.48758	0.543236	0.373	0.191	0	0	BZIP34	PREDICTED: basic leucine zipper 34-like [Solanum tuberosum]	GO:0000977(RNA polymerase II regulatory region sequence-specific DNA binding);GO:0003677(DNA binding);GO:0003700(DNA binding transcription factor activity);GO:0005634(nucleus);GO:0009555(pollen development);GO:0045893(positive regulation of transcription, DNA-templated)	04141(Protein processing in endoplasmic reticulum)	K04374	NA
Cluster1	Soltu.DM.10G020410	Soltu.DM.10G020410	1.66881	1.14775	0.540016	0.308	0.142	0	0	--	PREDICTED: uncharacterized protein LOC102596768 [Solanum tuberosum]	GO:0008150(biological_process);GO:0009507(chloroplast);GO:0009535(chloroplast thylakoid membrane);GO:0016021(integral component of membrane)	NA	NA	NA
Cluster1	Soltu.DM.08G006490	Soltu.DM.08G006490	2.53353	1.67953	0.593094	0.425	0.236	0	0	HCF173	PREDICTED: uncharacterized protein LOC102591205 [Solanum tuberosum]	GO:0006413(translational initiation);GO:0009507(chloroplast);GO:0009570(chloroplast stroma);GO:0009941(chloroplast envelope)	NA	NA	NA
Cluster1	Soltu.DM.11G016750	Soltu.DM.11G016750	2.34678	1.58682	0.564545	0.416	0.228	0	0	MTERF6	PREDICTED: uncharacterized protein LOC102585837 [Solanum tuberosum]	NA	NA	NA	NA
Cluster1	Soltu.DM.04G022190	Soltu.DM.04G022190	2.38557	1.58898	0.58623	0.416	0.229	0	0	PNSL4	PREDICTED: photosynthetic NDH subunit of lumenal location 4, chloroplastic [Solanum tuberosum]	GO:0003755(peptidyl-prolyl cis-trans isomerase activity);GO:0005528(FK506 binding);GO:0005789(endoplasmic reticulum membrane);GO:0061077(chaperone-mediated protein folding)	NA	NA	NA
Cluster1	Soltu.DM.05G002040	Soltu.DM.05G002040	2.50294	1.7127	0.54735	0.433	0.242	0	0	CPN60B4	PREDICTED: uncharacterized protein LOC102597087 isoform X1 [Solanum tuberosum]	GO:0005524(ATP binding);GO:0005737(cytoplasm);GO:0005739(mitochondrion);GO:0005829(cytosol);GO:0006457(protein folding);GO:0006458('de novo' protein folding);GO:0007005(mitochondrion organization);GO:0009507(chloroplast);GO:0009570(chloroplast stroma);GO:0009941(chloroplast envelope);GO:0042026(protein refolding);GO:0044183(protein binding involved in protein folding);GO:0051082(unfolded protein …	03018(RNA degradation)	K04077	NA
Cluster1	Soltu.DM.08G000580	Soltu.DM.08G000580	1.49679	0.985554	0.602867	0.286	0.128	0	0	--	hypothetical protein A4A49_09147 [Nicotiana attenuata]	NA	NA	NA	NA
Cluster1	Soltu.DM.03G010330	Soltu.DM.03G010330	2.14978	1.46638	0.551925	0.393	0.214	1.54886e-300	5.1549e-296	PNSB2	PREDICTED: photosynthetic NDH subunit of subcomplex B 2, chloroplastic [Solanum tuberosum]	GO:0005887(integral component of plasma membrane);GO:0008519(ammonium transmembrane transporter activity);GO:0015695(organic cation transport);GO:0019740(nitrogen utilization);GO:0072488(ammonium transmembrane transport)	NA	NA	NA
Cluster1	Soltu.DM.10G024000	Soltu.DM.10G024000	1.89391	1.26392	0.58346	0.335	0.167	3.95866e-299	1.31752e-294	IDD12	PREDICTED: zinc finger protein JACKDAW-like [Solanum tuberosum]	GO:0003676(nucleic acid binding);GO:0003677(DNA binding);GO:0003700(DNA binding transcription factor activity);GO:0005634(nucleus);GO:0006351(transcription, DNA-templated);GO:0006355(regulation of transcription, DNA-templated);GO:0008270(zinc ion binding);GO:0046872(metal ion binding)	00052(Galactose metabolism);00600(Sphingolipid metabolism);00531(Glycosaminoglycan degradation);00604(Glycosphingolipid biosynthesis - ganglio series);00511(Other glycan degradation)	K12309	EC:3.2.1.23
Cluster1	Soltu.DM.03G032070	Soltu.DM.03G032070	2.27209	1.54208	0.559145	0.399	0.219	2.76962e-298	9.21785e-294	RCA	PREDICTED: ribulose bisphosphate carboxylase/oxygenase activase, chloroplastic [Solanum tuberosum]	GO:0005524(ATP binding);GO:0009507(chloroplast);GO:0009535(chloroplast thylakoid membrane);GO:0016787(hydrolase activity);GO:0016887(ATPase activity)	03010(Ribosome)	K02960	NA
Cluster1	Soltu.DM.08G025260	Soltu.DM.08G025260	2.41107	1.47688	0.707126	0.319	0.158	6.5889e-298	2.19292e-293	NPF6.3	PREDICTED: protein NRT1/ PTR FAMILY 6.3-like [Solanum tuberosum]	GO:0005215(transporter activity);GO:0005515(protein binding);GO:0005886(plasma membrane);GO:0006857(oligopeptide transport);GO:0009414(response to water deprivation);GO:0009635(response to herbicide);GO:0009734(auxin-activated signaling pathway);GO:0010167(response to nitrate);GO:0015112(nitrate transmembrane transporter activity);GO:0015293(symporter activity);GO:0015706(nitrate transport);GO:00…	NA	NA	NA
Cluster1	Soltu.DM.01G026590	Soltu.DM.01G026590	2.18013	1.50724	0.532503	0.376	0.202	9.27944e-297	3.08838e-292	At3g51990	serine/threonine-protein kinase-like protein At3g51990 [Solanum pennellii]	GO:0005524(ATP binding);GO:0005576(extracellular region);GO:0005886(plasma membrane);GO:0006468(protein phosphorylation);GO:0016301(kinase activity);GO:0016310(phosphorylation)	NA	NA	NA
Cluster1	Soltu.DM.06G012330	Soltu.DM.06G012330	2.11109	1.27459	0.727953	0.291	0.141	5.78191e-295	1.92433e-290	At5g61620	PREDICTED: transcription factor MYB1R1-like [Solanum tuberosum]	GO:0009723(response to ethylene)	NA	NA	NA
Cluster1	Soltu.DM.12G025790	Soltu.DM.12G025790	2.79968	1.8886	0.567944	0.428	0.244	8.13118e-295	2.70622e-290	KUA1	PREDICTED: transcription factor MYB1R1-like [Solanum tuberosum]	GO:0003682(chromatin binding);GO:0003700(DNA binding transcription factor activity);GO:0003713(transcription coactivator activity);GO:0004402(histone acetyltransferase activity);GO:0005634(nucleus);GO:0006338(chromatin remodeling);GO:0006357(regulation of transcription by RNA polymerase II);GO:0035066(positive regulation of histone acetylation)	NA	NA	NA
Cluster1	Soltu.DM.03G011770	Soltu.DM.03G011770	1.83954	1.26709	0.537827	0.358	0.187	1.6709e-290	5.5611e-286	CAD9	PREDICTED: probable cinnamyl alcohol dehydrogenase 9 [Solanum tuberosum]	GO:0005737(cytoplasm);GO:0008270(zinc ion binding);GO:0009735(response to cytokinin);GO:0009809(lignin biosynthetic process);GO:0045551(cinnamyl-alcohol dehydrogenase activity);GO:0048046(apoplast);GO:0052747(sinapyl alcohol dehydrogenase activity);GO:0055114(oxidation-reduction process)	00940(Phenylpropanoid biosynthesis)	K00083	EC:1.1.1.195
Cluster1	Soltu.DM.12G026250	Soltu.DM.12G026250	1.81204	1.25575	0.529064	0.353	0.185	3.7872e-287	1.26046e-282	LHCA6	PREDICTED: chlorophyll a-b binding protein, chloroplastic [Solanum tuberosum]	GO:0009416(response to light stimulus);GO:0009535(chloroplast thylakoid membrane);GO:0009768(photosynthesis, light harvesting in photosystem I);GO:0009941(chloroplast envelope);GO:0010287(plastoglobule);GO:0016168(chlorophyll binding);GO:0031409(pigment binding)	00196(Photosynthesis - antenna proteins)	K08908	NA
Cluster1	Soltu.DM.10G021920	Soltu.DM.10G021920	2.43275	1.66871	0.543852	0.427	0.247	2.94596e-285	9.80474e-281	STN8	PREDICTED: serine/threonine-protein kinase STN8, chloroplastic [Solanum tuberosum]	GO:0004672(protein kinase activity)	NA	NA	NA
Cluster1	Soltu.DM.07G003160	Soltu.DM.07G003160	1.77889	1.19018	0.579803	0.327	0.166	1.81205e-284	6.03087e-280	SPS	probable sucrose-phosphate synthase [Solanum tuberosum]	GO:0005634(nucleus);GO:0005829(cytosol);GO:0005886(plasma membrane);GO:0005986(sucrose biosynthetic process);GO:0009506(plasmodesma);GO:0016157(sucrose synthase activity);GO:0016757(transferase activity, transferring glycosyl groups);GO:0046524(sucrose-phosphate synthase activity);GO:0071836(nectar secretion)	00500(Starch and sucrose metabolism)	K00696	EC:2.4.1.14
Cluster1	Soltu.DM.04G003710	Soltu.DM.04G003710	1.49261	1.0057	0.569641	0.29	0.137	2.39514e-283	7.97152e-279	R1B-14	PREDICTED: putative late blight resistance protein homolog R1A-3 isoform X1 [Solanum tuberosum]	GO:0005524(ATP binding);GO:0005634(nucleus);GO:0005737(cytoplasm);GO:0005886(plasma membrane);GO:0006952(defense response);GO:0007165(signal transduction);GO:0009626(plant-type hypersensitive response);GO:0009814(defense response, incompatible interaction);GO:0043531(ADP binding)	04626(Plant-pathogen interaction)	K13453	NA
Cluster1	Soltu.DM.11G003630	Soltu.DM.11G003630	2.05858	1.42747	0.528184	0.385	0.212	9.98455e-281	3.32306e-276	At4g39970	PREDICTED: haloacid dehalogenase-like hydrolase domain-containing protein At4g39970 [Solanum tuberosum]	GO:0008152(metabolic process);GO:0009507(chloroplast);GO:0009570(chloroplast stroma);GO:0009941(chloroplast envelope);GO:0016787(hydrolase activity);GO:0046872(metal ion binding)	00740(Riboflavin metabolism)	K20884	EC:2.7.1.26;EC:3.1.3.102
Cluster1	Soltu.DM.08G012760	Soltu.DM.08G012760	1.47407	1.00658	0.55034	0.292	0.139	6.99017e-280	2.32647e-275	CNMT	(S)-coclaurine N-methyltransferase-like isoform X1 [Solanum pennellii]	GO:0005768(endosome);GO:0005774(vacuolar membrane);GO:0005802(trans-Golgi network);GO:0008757(S-adenosylmethionine-dependent methyltransferase activity);GO:0032259(methylation)	NA	NA	NA
Cluster1	Soltu.DM.03G037860	Soltu.DM.03G037860	1.95864	1.33536	0.552628	0.365	0.197	2.071e-279	6.89271e-275	--	PREDICTED: uncharacterized protein LOC102599661 isoform X1 [Solanum tuberosum]	GO:0005215(transporter activity);GO:0005739(mitochondrion);GO:0008150(biological_process)	NA	NA	NA
Cluster1	Soltu.DM.04G024470	Soltu.DM.04G024470	2.39043	1.63489	0.548081	0.408	0.234	2.95904e-272	9.84827e-268	ndhM	PREDICTED: NAD(P)H-quinone oxidoreductase subunit M, chloroplastic [Solanum tuberosum]	GO:0009507(chloroplast);GO:0009535(chloroplast thylakoid membrane);GO:0010258(NADH dehydrogenase complex (plastoquinone) assembly);GO:0010598(NAD(P)H dehydrogenase complex (plastoquinone));GO:0016655(oxidoreductase activity, acting on NAD(P)H, quinone or similar compound as acceptor);GO:0048038(quinone binding);GO:0055114(oxidation-reduction process)	NA	NA	NA
Cluster1	Soltu.DM.06G001410	Soltu.DM.06G001410	2.06777	1.42096	0.541213	0.358	0.197	3.5903e-257	1.19492e-252	STK38L	PREDICTED: serine/threonine-protein kinase tricorner [Solanum tuberosum]	GO:0004674(protein serine/threonine kinase activity);GO:0005622(intracellular);GO:0018105(peptidyl-serine phosphorylation);GO:0035556(intracellular signal transduction)	NA	NA	NA
Cluster1	Soltu.DM.12G019950	Soltu.DM.12G019950	1.90493	1.32619	0.522453	0.353	0.194	7.18238e-250	2.39044e-245	EMB2247	PREDICTED: valine--tRNA ligase, chloroplastic/mitochondrial 2 isoform X1 [Solanum tuberosum]	GO:0004832(valine-tRNA ligase activity);GO:0005829(cytosol);GO:0006438(valyl-tRNA aminoacylation)	00970(Aminoacyl-tRNA biosynthesis)	K01873	EC:6.1.1.9
Cluster1	Soltu.DM.08G028140	Soltu.DM.08G028140	1.7922	1.25328	0.516026	0.339	0.184	9.65066e-249	3.21193e-244	At3g05170	PREDICTED: phosphoglycerate mutase-like protein AT74 [Solanum tuberosum]	GO:0005829(cytosol);GO:0050278(sedoheptulose-bisphosphatase activity)	NA	NA	NA
Cluster1	Soltu.DM.02G022850	Soltu.DM.02G022850	1.72821	1.21635	0.50672	0.317	0.169	1.44587e-238	4.81213e-234	SAT2	PREDICTED: serine acetyltransferase 2-like isoform X1 [Solanum tuberosum]	GO:0000103(sulfate assimilation);GO:0005737(cytoplasm);GO:0005829(cytosol);GO:0006535(cysteine biosynthetic process from serine);GO:0009001(serine O-acetyltransferase activity);GO:0016407(acetyltransferase activity);GO:0019344(cysteine biosynthetic process)	00920(Sulfur metabolism);00270(Cysteine and methionine metabolism)	K00640	EC:2.3.1.30
Cluster1	Soltu.DM.08G007180	Soltu.DM.08G007180	1.65269	1.1601	0.510569	0.303	0.158	1.52053e-234	5.06064e-230	--	NA	NA	NA	NA	NA
Cluster1	Soltu.DM.10G025140	Soltu.DM.10G025140	1.54099	1.05719	0.543616	0.27	0.135	2.62258e-229	8.72847e-225	ARF31	PREDICTED: B3 domain-containing protein At2g36080 [Solanum tuberosum]	GO:0003677(DNA binding);GO:0003700(DNA binding transcription factor activity);GO:0005634(nucleus);GO:0006351(transcription, DNA-templated);GO:0045892(negative regulation of transcription, DNA-templated);GO:0080167(response to karrikin)	NA	NA	NA
Cluster1	Soltu.DM.06G009120	Soltu.DM.06G009120	2.15405	1.47493	0.546409	0.356	0.206	1.12941e-227	3.75892e-223	CYP90A1	PREDICTED: cytochrome P450 90A1 [Solanum tuberosum]	GO:0004497(monooxygenase activity);GO:0007275(multicellular organism development);GO:0010268(brassinosteroid homeostasis);GO:0016125(sterol metabolic process);GO:0016132(brassinosteroid biosynthetic process)	00905(Brassinosteroid biosynthesis)	K09588	EC:1.14.-.-
Cluster1	Soltu.DM.08G013220	Soltu.DM.08G013220	1.58471	1.11523	0.506874	0.301	0.159	1.27893e-224	4.25653e-220	IDD7	PREDICTED: protein indeterminate-domain 12-like [Solanum tuberosum]	GO:0003676(nucleic acid binding);GO:0003677(DNA binding);GO:0003700(DNA binding transcription factor activity);GO:0005634(nucleus);GO:0006351(transcription, DNA-templated);GO:0006355(regulation of transcription, DNA-templated);GO:0008270(zinc ion binding);GO:0046872(metal ion binding)	00052(Galactose metabolism);00600(Sphingolipid metabolism);00531(Glycosaminoglycan degradation);00604(Glycosphingolipid biosynthesis - ganglio series);00511(Other glycan degradation)	K12309	EC:3.2.1.23
Cluster1	Soltu.DM.09G005330	Soltu.DM.09G005330	2.49632	1.75403	0.509132	0.372	0.224	2.28101e-205	7.59166e-201	--	PREDICTED: uncharacterized protein LOC102578558 [Solanum tuberosum]	GO:0003743(translation initiation factor activity);GO:0005886(plasma membrane);GO:0006413(translational initiation);GO:0009507(chloroplast);GO:0016021(integral component of membrane)	NA	NA	NA
Cluster2	Soltu.DM.04G021800	Soltu.DM.04G021800	10.3735	2.47041	2.07008	0.552	0.137	0	0	INPS1	PREDICTED: inositol-3-phosphate synthase [Solanum tuberosum]	GO:0004512(inositol-3-phosphate synthase activity);GO:0005737(cytoplasm);GO:0006021(inositol biosynthetic process);GO:0008654(phospholipid biosynthetic process);GO:0009793(embryo development ending in seed dormancy)	00562(Inositol phosphate metabolism)	K01858	EC:5.5.1.4
Cluster2	Soltu.DM.07G014170	Soltu.DM.07G014170	10.6555	2.67153	1.99587	0.566	0.206	0	0	H6H	PREDICTED: hyoscyamine 6-dioxygenase [Solanum tuberosum]	GO:0051213(dioxygenase activity)	NA	NA	NA
Cluster2	Soltu.DM.07G014190	Soltu.DM.07G014190	6.41066	1.75609	1.8681	0.477	0.133	0	0	CYP72A1	PREDICTED: cytochrome P450 CYP72A219-like [Solanum tuberosum]	GO:0004497(monooxygenase activity)	NA	NA	NA
Cluster2	Soltu.DM.07G001820	Soltu.DM.07G001820	7.55708	2.17155	1.79911	0.656	0.188	0	0	--	ribonuclease MC-like [Solanum pennellii]	NA	NA	NA	NA
Cluster2	Soltu.DM.01G002240	Soltu.DM.01G002240	7.34612	2.2852	1.68466	0.506	0.162	0	0	AOP1.2	PREDICTED: probable 2-oxoglutarate-dependent dioxygenase AOP1.2 [Solanum tuberosum]	GO:0051213(dioxygenase activity)	00904(Diterpenoid biosynthesis)	K04125	EC:1.14.11.13
Cluster2	Soltu.DM.07G014150	Soltu.DM.07G014150	4.98725	1.64518	1.6	0.377	0.12	0	0	CSLG1	PREDICTED: cellulose synthase-like protein G1 [Solanum tuberosum]	GO:0000139(Golgi membrane);GO:0000271(polysaccharide biosynthetic process);GO:0000977(RNA polymerase II regulatory region sequence-specific DNA binding);GO:0005794(Golgi apparatus);GO:0005886(plasma membrane);GO:0009833(plant-type primary cell wall biogenesis);GO:0016021(integral component of membrane);GO:0016740(transferase activity);GO:0016757(transferase activity, transferring glycosyl groups)…	NA	NA	NA
Cluster2	Soltu.DM.02G012480	Soltu.DM.02G012480	4.55526	1.79473	1.34377	0.415	0.165	0	0	DIM	PREDICTED: delta(24)-sterol reductase-like isoform X1 [Solanum tuberosum]	GO:0008202(steroid metabolic process)	00100(Steroid biosynthesis)	K09828	EC:1.3.1.72;EC:1.3.1.-
Cluster2	Soltu.DM.10G010160	Soltu.DM.10G010160	3.0047	1.21814	1.30254	0.358	0.093	0	0	NPF7.3	PREDICTED: protein NRT1/ PTR FAMILY 7.3-like [Solanum tuberosum]	GO:0005215(transporter activity);GO:0005886(plasma membrane);GO:0006857(oligopeptide transport);GO:0010150(leaf senescence);GO:0010167(response to nitrate);GO:0015112(nitrate transmembrane transporter activity);GO:0015293(symporter activity);GO:0015386(potassium:proton antiporter activity);GO:0015706(nitrate transport);GO:0016020(membrane);GO:0016021(integral component of membrane);GO:0042128(nit…	NA	NA	NA
Cluster2	Soltu.DM.12G024040	Soltu.DM.12G024040	5.7877	2.35449	1.29758	0.45	0.225	0	0	CYP88D6	PREDICTED: beta-amyrin 11-oxidase-like [Solanum tuberosum]	GO:0004497(monooxygenase activity);GO:0005783(endoplasmic reticulum);GO:0007275(multicellular organism development);GO:0010268(brassinosteroid homeostasis);GO:0016125(sterol metabolic process);GO:0016132(brassinosteroid biosynthetic process)	00904(Diterpenoid biosynthesis)	K04123	EC:1.14.13.79
Cluster2	Soltu.DM.12G026680	Soltu.DM.12G026680	4.34486	1.76956	1.29592	0.474	0.14	0	0	YAB5	PREDICTED: axial regulator YABBY 5-like [Solanum tuberosum]	GO:0003677(DNA binding);GO:0003700(DNA binding transcription factor activity);GO:0005515(protein binding);GO:0005634(nucleus);GO:0006355(regulation of transcription, DNA-templated);GO:0009944(polarity specification of adaxial/abaxial axis);GO:0045165(cell fate commitment);GO:0046872(metal ion binding);GO:1902183(regulation of shoot apical meristem development);GO:2000024(regulation of leaf develo…	NA	NA	NA
Cluster2	Soltu.DM.02G014130	Soltu.DM.02G014130	4.28263	1.74966	1.29143	0.442	0.172	0	0	PUP21	PREDICTED: probable purine permease 9 isoform X2 [Nicotiana attenuata]	GO:0005345(purine nucleobase transmembrane transporter activity);GO:0005737(cytoplasm);GO:0006863(purine nucleobase transport);GO:0009624(response to nematode);GO:0016020(membrane);GO:0016021(integral component of membrane)	NA	NA	NA
Cluster2	Soltu.DM.02G014780	Soltu.DM.02G014780	5.60199	2.30546	1.28089	0.313	0.141	0	0	At1g29670	PREDICTED: GDSL esterase/lipase At1g29670-like [Solanum tuberosum]	GO:0005576(extracellular region);GO:0005618(cell wall);GO:0009507(chloroplast);GO:0009534(chloroplast thylakoid);GO:0016042(lipid catabolic process);GO:0016788(hydrolase activity, acting on ester bonds);GO:0048046(apoplast);GO:0052689(carboxylic ester hydrolase activity)	NA	NA	NA
Cluster2	Soltu.DM.07G001840	Soltu.DM.07G001840	4.31411	1.86791	1.20764	0.435	0.152	0	0	--	PREDICTED: ribonuclease S-4-like [Solanum tuberosum]	NA	NA	NA	NA
Cluster2	Soltu.DM.12G008400	Soltu.DM.12G008400	2.3382	1.04614	1.16032	0.35	0.087	0	0	At1g64390	PREDICTED: endoglucanase 6 [Solanum tuberosum]	GO:0004553(hydrolase activity, hydrolyzing O-glycosyl compounds);GO:0005576(extracellular region);GO:0008810(cellulase activity);GO:0030245(cellulose catabolic process);GO:0030246(carbohydrate binding);GO:0071555(cell wall organization)	00500(Starch and sucrose metabolism)	K01179	EC:3.2.1.4
Cluster2	Soltu.DM.09G026350	Soltu.DM.09G026350	3.24102	1.47481	1.13592	0.419	0.159	0	0	D4H	PREDICTED: deacetoxyvindoline 4-hydroxylase-like [Solanum tuberosum]	GO:0051213(dioxygenase activity)	00940(Phenylpropanoid biosynthesis)	K06892	EC:1.14.11.-
Cluster2	Soltu.DM.01G002400	Soltu.DM.01G002400	6.06546	2.84102	1.09421	0.367	0.183	0	0	ABCG22	PREDICTED: ABC transporter G family member 22-like [Solanum tuberosum]	GO:0005886(plasma membrane);GO:0016021(integral component of membrane);GO:0042626(ATPase activity, coupled to transmembrane movement of substances)	02010(ABC transporters)	K05681	NA
Cluster2	Soltu.DM.04G030070	Soltu.DM.04G030070	1.858	0.942136	0.979746	0.258	0.066	0	0	PHI-1	PREDICTED: protein EXORDIUM-like [Solanum tuberosum]	GO:0003674(molecular_function);GO:0005576(extracellular region);GO:0005615(extracellular space);GO:0005618(cell wall);GO:0005794(Golgi apparatus);GO:0005829(cytosol);GO:0009505(plant-type cell wall);GO:0009741(response to brassinosteroid);GO:0048046(apoplast)	NA	NA	NA
Cluster2	Soltu.DM.07G027830	Soltu.DM.07G027830	2.39698	1.2486	0.940904	0.338	0.128	0	0	RFS1	PREDICTED: probable galactinol--sucrose galactosyltransferase 1 [Solanum tuberosum]	GO:0003676(nucleic acid binding);GO:0004553(hydrolase activity, hydrolyzing O-glycosyl compounds);GO:0004857(enzyme inhibitor activity);GO:0005737(cytoplasm);GO:0005975(carbohydrate metabolic process);GO:0046872(metal ion binding);GO:0047274(galactinol-sucrose galactosyltransferase activity)	00052(Galactose metabolism)	K06617	EC:2.4.1.82
Cluster2	Soltu.DM.02G021790	Soltu.DM.02G021790	3.82934	2.0355	0.911714	0.482	0.239	0	0	RROP1	PREDICTED: apyrase-like [Solanum tuberosum]	GO:0000139(Golgi membrane)	00230(Purine metabolism);00240(Pyrimidine metabolism)	K14641	EC:3.6.1.5
Cluster2	Soltu.DM.07G000950	Soltu.DM.07G000950	2.29507	1.22687	0.903547	0.361	0.147	0	0	45512	PREDICTED: AUGMIN subunit 8 [Solanum tuberosum]	GO:0005515(protein binding);GO:0005737(cytoplasm);GO:0005874(microtubule);GO:0007049(cell cycle);GO:0051301(cell division)	NA	NA	NA
Cluster2	Soltu.DM.06G029310	Soltu.DM.06G029310	3.85672	2.07641	0.893288	0.484	0.187	0	0	YAB2	putative axial regulator YABBY 2 isoform X2 [Solanum pennellii]	GO:0003677(DNA binding);GO:0003700(DNA binding transcription factor activity);GO:0005634(nucleus);GO:0006355(regulation of transcription, DNA-templated);GO:0007275(multicellular organism development);GO:0010158(abaxial cell fate specification);GO:0046872(metal ion binding)	NA	NA	NA
Cluster2	Soltu.DM.01G003630	Soltu.DM.01G003630	2.42781	1.32459	0.874114	0.32	0.15	0	0	CYP51G1	PREDICTED: sterol 14-demethylase [Solanum tuberosum]	GO:0005783(endoplasmic reticulum);GO:0005886(plasma membrane);GO:0008398(sterol 14-demethylase activity);GO:0016126(sterol biosynthetic process)	00100(Steroid biosynthesis)	K05917	EC:1.14.13.70
Cluster2	Soltu.DM.01G039330	Soltu.DM.01G039330	3.79515	2.12896	0.834008	0.488	0.247	0	0	XTH1	PREDICTED: probable xyloglucan endotransglucosylase/hydrolase 1 [Solanum tuberosum]	GO:0004553(hydrolase activity, hydrolyzing O-glycosyl compounds);GO:0005576(extracellular region);GO:0005618(cell wall);GO:0010411(xyloglucan metabolic process);GO:0016762(xyloglucan:xyloglucosyl transferase activity);GO:0016798(hydrolase activity, acting on glycosyl bonds);GO:0042546(cell wall biogenesis);GO:0048046(apoplast);GO:0071555(cell wall organization)	NA	NA	NA
Cluster2	Soltu.DM.01G043050	Soltu.DM.01G043050	2.05668	1.15933	0.827026	0.285	0.093	0	0	FA02	PREDICTED: 12S seed storage protein CRD-like [Solanum tuberosum]	NA	NA	NA	NA
Cluster2	Soltu.DM.04G031310	Soltu.DM.04G031310	1.57115	0.887836	0.823453	0.259	0.086	0	0	--	PREDICTED: probable rhamnogalacturonate lyase B isoform X1 [Solanum tuberosum]	GO:0005576(extracellular region);GO:0016829(lyase activity)	NA	NA	NA
Cluster2	Soltu.DM.11G009770	Soltu.DM.11G009770	3.75486	2.12943	0.818292	0.447	0.218	0	0	SN2	PREDICTED: gibberellin-regulated protein 9-like [Solanum tuberosum]	GO:0003674(molecular_function);GO:0005576(extracellular region);GO:0009739(response to gibberellin);GO:0009740(gibberellic acid mediated signaling pathway)	00563(Glycosylphosphatidylinositol(GPI)-anchor biosynthesis)	K03860	NA
Cluster2	Soltu.DM.02G026970	Soltu.DM.02G026970	1.92882	1.0987	0.811924	0.325	0.122	0	0	BHLH93	PREDICTED: transcription factor bHLH93 [Solanum tuberosum]	GO:0003677(DNA binding);GO:0003700(DNA binding transcription factor activity);GO:0005634(nucleus);GO:0006351(transcription, DNA-templated);GO:0006355(regulation of transcription, DNA-templated);GO:0007275(multicellular organism development);GO:0010371(regulation of gibberellin biosynthetic process);GO:0045487(gibberellin catabolic process);GO:0046983(protein dimerization activity)	00040(Pentose and glucuronate interconversions);00053(Ascorbate and aldarate metabolism);00520(Amino sugar and nucleotide sugar metabolism)	K16190	EC:2.7.1.43
Cluster2	Soltu.DM.10G017770	Soltu.DM.10G017770	4.81201	2.7887	0.787049	0.439	0.232	0	0	At3g50280	PREDICTED: uncharacterized acetyltransferase At3g50280-like [Solanum tuberosum]	GO:0005737(cytoplasm);GO:0016740(transferase activity);GO:0016747(transferase activity, transferring acyl groups other than amino-acyl groups)	NA	NA	NA
Cluster2	Soltu.DM.01G007770	Soltu.DM.01G007770	2.77074	1.65592	0.74264	0.433	0.228	0	0	PERK9	PREDICTED: proline-rich receptor-like protein kinase PERK9 [Solanum tuberosum]	GO:0004674(protein serine/threonine kinase activity);GO:0004675(transmembrane receptor protein serine/threonine kinase activity);GO:0005524(ATP binding);GO:0005886(plasma membrane);GO:0006468(protein phosphorylation);GO:0007166(cell surface receptor signaling pathway);GO:0016021(integral component of membrane);GO:0019901(protein kinase binding)	NA	NA	NA
Cluster2	Soltu.DM.12G028390	Soltu.DM.12G028390	1.40893	0.853353	0.72339	0.259	0.081	0	0	BZIP34	PREDICTED: basic leucine zipper 34-like [Solanum tuberosum]	GO:0000977(RNA polymerase II regulatory region sequence-specific DNA binding);GO:0003677(DNA binding);GO:0003700(DNA binding transcription factor activity);GO:0005634(nucleus);GO:0009555(pollen development);GO:0045893(positive regulation of transcription, DNA-templated)	04141(Protein processing in endoplasmic reticulum)	K04374	NA
Cluster2	Soltu.DM.06G002140	Soltu.DM.06G002140	2.88003	1.75238	0.716764	0.421	0.227	0	0	PIF1	PREDICTED: transcription factor PIF1-like [Solanum tuberosum]	GO:0003677(DNA binding);GO:0003700(DNA binding transcription factor activity);GO:0005515(protein binding);GO:0005634(nucleus);GO:0006351(transcription, DNA-templated);GO:0006355(regulation of transcription, DNA-templated);GO:0006783(heme biosynthetic process);GO:0009740(gibberellic acid mediated signaling pathway);GO:0009959(negative gravitropism);GO:0010029(regulation of seed germination);GO:001…	04075(Plant hormone signal transduction)	K16189	NA
Cluster2	Soltu.DM.01G035530	Soltu.DM.01G035530	2.85376	1.7732	0.686503	0.439	0.232	0	0	ROPGAP3	PREDICTED: rho GTPase-activating protein 3 [Solanum tuberosum]	GO:0005096(GTPase activator activity);GO:0005737(cytoplasm);GO:0005886(plasma membrane);GO:0007165(signal transduction);GO:0007275(multicellular organism development);GO:0009531(secondary cell wall);GO:0009664(plant-type cell wall organization)	NA	NA	NA
Cluster2	Soltu.DM.11G001260	Soltu.DM.11G001260	1.64709	1.02543	0.683694	0.253	0.086	0	0	KAN1	PREDICTED: transcription repressor KAN1-like isoform X1 [Solanum tuberosum]	GO:0005634(nucleus);GO:0006355(regulation of transcription, DNA-templated);GO:0044212(transcription regulatory region DNA binding)	04075(Plant hormone signal transduction)	K14491	NA
Cluster2	Soltu.DM.08G018410	Soltu.DM.08G018410	2.22638	1.35731	0.713943	0.348	0.163	0	0	PER45	PREDICTED: peroxidase 45-like [Solanum tuberosum]	GO:0004601(peroxidase activity);GO:0005576(extracellular region);GO:0006979(response to oxidative stress);GO:0020037(heme binding);GO:0042744(hydrogen peroxide catabolic process);GO:0046872(metal ion binding);GO:0055114(oxidation-reduction process)	00940(Phenylpropanoid biosynthesis)	K00430	EC:1.11.1.7
Cluster2	Soltu.DM.06G018370	Soltu.DM.06G018370	2.16437	1.25235	0.789311	0.304	0.142	0	1.40098e-305	CYP72A15	PREDICTED: cytochrome P450 72A15-like [Solanum tuberosum]	GO:0004497(monooxygenase activity)	NA	NA	NA
Cluster2	Soltu.DM.11G023520	Soltu.DM.11G023520	2.33512	1.53249	0.607615	0.365	0.182	2.97942e-300	9.9161e-296	At1g68400	PREDICTED: probable leucine-rich repeat receptor-like protein kinase At1g68400 [Solanum tuberosum]	GO:0004674(protein serine/threonine kinase activity);GO:0005524(ATP binding);GO:0005576(extracellular region);GO:0005886(plasma membrane);GO:0006468(protein phosphorylation);GO:0007169(transmembrane receptor protein tyrosine kinase signaling pathway);GO:0016021(integral component of membrane);GO:0016301(kinase activity);GO:0016310(phosphorylation)	NA	NA	NA
Cluster2	Soltu.DM.06G010630	Soltu.DM.06G010630	1.56991	0.978443	0.682124	0.274	0.118	3.0089e-293	1.00142e-288	BHLH93	PREDICTED: transcription factor SCREAM2-like [Solanum tuberosum]	GO:0005634(nucleus)	NA	NA	NA
Cluster2	Soltu.DM.09G004690	Soltu.DM.09G004690	2.10057	1.35053	0.637259	0.348	0.182	2.00293e-257	6.66616e-253	WAKL20	PREDICTED: wall-associated receptor kinase-like 20 [Solanum tuberosum]	GO:0004674(protein serine/threonine kinase activity);GO:0005886(plasma membrane);GO:0007166(cell surface receptor signaling pathway)	NA	NA	NA
Cluster2	Soltu.DM.02G027100	Soltu.DM.02G027100	1.9457	1.30086	0.580825	0.332	0.166	2.29327e-256	7.63245e-252	BAM1	PREDICTED: leucine-rich repeat receptor-like serine/threonine-protein kinase BAM1 [Solanum tuberosum]	GO:0004672(protein kinase activity);GO:0004674(protein serine/threonine kinase activity);GO:0005515(protein binding);GO:0005524(ATP binding);GO:0005886(plasma membrane);GO:0006468(protein phosphorylation);GO:0007169(transmembrane receptor protein tyrosine kinase signaling pathway);GO:0009934(regulation of meristem structural organization);GO:0010075(regulation of meristem growth);GO:0010480(micro…	NA	NA	NA
Cluster2	Soltu.DM.10G005590	Soltu.DM.10G005590	3.35515	2.1485	0.643049	0.426	0.246	1.24547e-255	4.14517e-251	AS	PREDICTED: hydroquinone glucosyltransferase-like [Solanum tuberosum]	GO:0009813(flavonoid biosynthetic process);GO:0043231(intracellular membrane-bounded organelle);GO:0052696(flavonoid glucuronidation);GO:0080043(quercetin 3-O-glucosyltransferase activity);GO:0080044(quercetin 7-O-glucosyltransferase activity)	NA	NA	NA
Cluster2	Soltu.DM.02G020890	Soltu.DM.02G020890	2.45023	1.60058	0.614326	0.373	0.2	9.30113e-252	3.0956e-247	PAO4	PREDICTED: probable polyamine oxidase 4 [Solanum tuberosum]	GO:0005634(nucleus);GO:0005777(peroxisome);GO:0006598(polyamine catabolic process);GO:0008131(primary amine oxidase activity);GO:0046592(polyamine oxidase activity);GO:0052894(norspermine:oxygen oxidoreductase activity);GO:0052895(N1-acetylspermine:oxygen oxidoreductase (N1-acetylspermidine-forming) activity);GO:0052901(spermine:oxygen oxidoreductase (spermidine-forming) activity);GO:0055114(oxid…	00330(Arginine and proline metabolism);00410(beta-Alanine metabolism)	K17839	EC:1.5.3.17;EC:1.5.3.-
Cluster2	Soltu.DM.07G001850	Soltu.DM.07G001850	2.3512	1.51846	0.630785	0.37	0.207	2.45205e-246	8.1609e-242	DGK3	PREDICTED: diacylglycerol kinase 7-like [Solanum tuberosum]	GO:0003951(NAD+ kinase activity);GO:0004143(diacylglycerol kinase activity);GO:0005524(ATP binding);GO:0005634(nucleus);GO:0005886(plasma membrane);GO:0006952(defense response);GO:0007205(protein kinase C-activating G-protein coupled receptor signaling pathway);GO:0009506(plasmodesma);GO:0016020(membrane);GO:0016310(phosphorylation)	00561(Glycerolipid metabolism);00564(Glycerophospholipid metabolism);04070(Phosphatidylinositol signaling system)	K00901	EC:2.7.1.107
Cluster2	Soltu.DM.06G022630	Soltu.DM.06G022630	2.70588	1.78312	0.601696	0.42	0.247	6.55852e-243	2.18281e-238	IDD7	PREDICTED: zinc finger protein NUTCRACKER-like isoform X2 [Solanum tuberosum]	GO:0003676(nucleic acid binding);GO:0003677(DNA binding);GO:0003700(DNA binding transcription factor activity);GO:0005634(nucleus);GO:0006351(transcription, DNA-templated);GO:0006355(regulation of transcription, DNA-templated);GO:0008270(zinc ion binding);GO:0046872(metal ion binding)	00052(Galactose metabolism);00600(Sphingolipid metabolism);00531(Glycosaminoglycan degradation);00604(Glycosphingolipid biosynthesis - ganglio series);00511(Other glycan degradation)	K12309	EC:3.2.1.23
Cluster2	Soltu.DM.01G041150	Soltu.DM.01G041150	1.5787	1.10855	0.510069	0.279	0.132	1.84048e-242	6.12548e-238	--	PREDICTED: fibrous sheath CABYR-binding protein [Solanum tuberosum]	NA	NA	NA	NA
Cluster2	Soltu.DM.08G029580	Soltu.DM.08G029580	3.38261	1.93152	0.808402	0.318	0.164	2.34151e-238	7.79303e-234	CSLG3	PREDICTED: cellulose synthase-like protein G3 [Solanum tuberosum]	GO:0000139(Golgi membrane);GO:0000271(polysaccharide biosynthetic process);GO:0000977(RNA polymerase II regulatory region sequence-specific DNA binding);GO:0005794(Golgi apparatus);GO:0005886(plasma membrane);GO:0009833(plant-type primary cell wall biogenesis);GO:0016021(integral component of membrane);GO:0016740(transferase activity);GO:0016757(transferase activity, transferring glycosyl groups)…	NA	NA	NA
Cluster2	Soltu.DM.07G001860	Soltu.DM.07G001860	1.99475	1.31311	0.603217	0.337	0.179	3.55346e-237	1.18266e-232	DGK4	PREDICTED: diacylglycerol kinase 7-like [Solanum tuberosum]	GO:0003951(NAD+ kinase activity);GO:0004143(diacylglycerol kinase activity);GO:0005524(ATP binding);GO:0006952(defense response);GO:0007205(protein kinase C-activating G-protein coupled receptor signaling pathway);GO:0016310(phosphorylation)	00561(Glycerolipid metabolism);00564(Glycerophospholipid metabolism);04070(Phosphatidylinositol signaling system)	K00901	EC:2.7.1.107
Cluster2	Soltu.DM.11G015380	Soltu.DM.11G015380	2.55549	1.69559	0.59181	0.396	0.229	4.62173e-232	1.5382e-227	At3g19850	PREDICTED: BTB/POZ domain-containing protein At3g19850-like [Solanum tuberosum]	GO:0005886(plasma membrane);GO:0009416(response to light stimulus);GO:0016567(protein ubiquitination)	NA	NA	NA
Cluster2	Soltu.DM.10G024000	Soltu.DM.10G024000	2.00516	1.29472	0.63108	0.323	0.173	1.74956e-230	5.82289e-226	IDD12	PREDICTED: zinc finger protein JACKDAW-like [Solanum tuberosum]	GO:0003676(nucleic acid binding);GO:0003677(DNA binding);GO:0003700(DNA binding transcription factor activity);GO:0005634(nucleus);GO:0006351(transcription, DNA-templated);GO:0006355(regulation of transcription, DNA-templated);GO:0008270(zinc ion binding);GO:0046872(metal ion binding)	00052(Galactose metabolism);00600(Sphingolipid metabolism);00531(Glycosaminoglycan degradation);00604(Glycosphingolipid biosynthesis - ganglio series);00511(Other glycan degradation)	K12309	EC:3.2.1.23
Cluster2	Soltu.DM.01G023300	Soltu.DM.01G023300	1.61149	1.03394	0.640242	0.258	0.12	3.56941e-227	1.18797e-222	ABCC14	PREDICTED: ABC transporter C family member 14-like [Solanum tuberosum]	GO:0000325(plant-type vacuole);GO:0005524(ATP binding);GO:0005773(vacuole);GO:0005774(vacuolar membrane);GO:0005794(Golgi apparatus);GO:0005886(plasma membrane);GO:0008559(xenobiotic transmembrane transporting ATPase activity);GO:0016020(membrane);GO:0016021(integral component of membrane);GO:0042626(ATPase activity, coupled to transmembrane movement of substances);GO:0055085(transmembrane transp…	02010(ABC transporters)	K05666	NA
Cluster2	Soltu.DM.03G023540	Soltu.DM.03G023540	1.73533	1.13807	0.608618	0.274	0.13	7.23207e-225	2.40698e-220	CDI	PREDICTED: aspartic protease inhibitor 11-like [Solanum tuberosum]	GO:0005773(vacuole)	NA	NA	NA
Cluster2	Soltu.DM.10G014880	Soltu.DM.10G014880	1.9985	1.41207	0.501106	0.345	0.186	1.59177e-224	5.29774e-220	--	PREDICTED: uncharacterized protein LOC109150516 [Ipomoea nil]	GO:0005432(calcium:sodium antiporter activity);GO:0005509(calcium ion binding);GO:0055074(calcium ion homeostasis)	NA	NA	NA
Cluster2	Soltu.DM.06G020020	Soltu.DM.06G020020	1.43608	0.992474	0.533036	0.273	0.132	6.685e-217	2.2249e-212	STOP1	PREDICTED: protein SENSITIVE TO PROTON RHIZOTOXICITY 1-like [Solanum tuberosum]	GO:0003700(DNA binding transcription factor activity)	NA	NA	NA
Cluster2	Soltu.DM.01G034500	Soltu.DM.01G034500	1.4343	0.978209	0.552129	0.259	0.123	8.3986e-217	2.79522e-212	At5g41620	PREDICTED: uncharacterized protein At5g41620 [Solanum tuberosum]	GO:0000902(cell morphogenesis)	NA	NA	NA
Cluster2	Soltu.DM.12G004810	Soltu.DM.12G004810	7.99854	4.7204	0.760827	0.407	0.241	8.60405e-216	2.8636e-211	CAT2	catalase isozyme 1-like protein [Solanum tuberosum]	GO:0004096(catalase activity);GO:0005737(cytoplasm);GO:0020037(heme binding);GO:0042542(response to hydrogen peroxide);GO:0042744(hydrogen peroxide catabolic process)	00630(Glyoxylate and dicarboxylate metabolism);00380(Tryptophan metabolism);04016(MAPK signaling pathway - plant);04146(Peroxisome)	K03781	EC:1.11.1.6
Cluster2	Soltu.DM.06G019440	Soltu.DM.06G019440	1.94428	1.29608	0.585079	0.313	0.165	1.80576e-210	6.00992e-206	At4g12490	PREDICTED: 14 kDa proline-rich protein DC2.15-like [Solanum tuberosum]	GO:0005576(extracellular region);GO:0006869(lipid transport);GO:0008289(lipid binding);GO:0009535(chloroplast thylakoid membrane)	NA	NA	NA
Cluster2	Soltu.DM.01G038330	Soltu.DM.01G038330	2.65819	1.83408	0.535388	0.404	0.243	3.03734e-206	1.01089e-201	HIPP32	PREDICTED: neurogenic protein mastermind [Solanum tuberosum]	GO:0005737(cytoplasm);GO:0030001(metal ion transport);GO:0046914(transition metal ion binding);GO:0046916(cellular transition metal ion homeostasis)	NA	NA	NA
Cluster2	Soltu.DM.11G004850	Soltu.DM.11G004850	2.61271	1.76967	0.562067	0.403	0.245	3.56514e-204	1.18655e-199	--	PREDICTED: CAP-Gly domain-containing linker protein 1-like [Solanum tuberosum]	GO:0005634(nucleus)	NA	NA	NA
Cluster2	Soltu.DM.10G000410	Soltu.DM.10G000410	2.08556	1.43549	0.538894	0.359	0.209	1.55483e-199	5.1748e-195	RIC10	PREDICTED: CRIB domain-containing protein RIC10 isoform X1 [Solanum tuberosum]	GO:0003674(molecular_function);GO:0005634(nucleus);GO:0005737(cytoplasm);GO:0009860(pollen tube growth);GO:0040008(regulation of growth)	NA	NA	NA
Cluster2	Soltu.DM.07G020230	Soltu.DM.07G020230	2.09844	1.45353	0.52976	0.337	0.195	7.06921e-184	2.35277e-179	GLK1	PREDICTED: transcription activator GLK1 [Solanum tuberosum]	GO:0003677(DNA binding);GO:0003700(DNA binding transcription factor activity);GO:0005515(protein binding);GO:0005634(nucleus);GO:0006351(transcription, DNA-templated);GO:0006355(regulation of transcription, DNA-templated);GO:0009658(chloroplast organization);GO:0009910(negative regulation of flower development);GO:0010380(regulation of chlorophyll biosynthetic process);GO:0045893(positive regulat…	04075(Plant hormone signal transduction)	K14491	NA
Cluster2	Soltu.DM.01G038310	Soltu.DM.01G038310	1.78307	1.25521	0.506433	0.315	0.176	1.50768e-180	5.01785e-176	ALE2	PREDICTED: serine/threonine-protein kinase CDL1 [Solanum tuberosum]	GO:0005886(plasma membrane);GO:0016301(kinase activity);GO:0016310(phosphorylation)	NA	NA	NA
Cluster2	Soltu.DM.12G015030	Soltu.DM.12G015030	3.07942	2.11843	0.539659	0.387	0.236	1.90433e-179	6.33799e-175	ABCC12	PREDICTED: ABC transporter C family member 12-like isoform X4 [Solanum tuberosum]	GO:0000325(plant-type vacuole);GO:0005516(calmodulin binding);GO:0005524(ATP binding);GO:0005773(vacuole);GO:0005774(vacuolar membrane);GO:0008559(xenobiotic transmembrane transporting ATPase activity);GO:0016021(integral component of membrane);GO:0042626(ATPase activity, coupled to transmembrane movement of substances);GO:0055085(transmembrane transport);GO:1902417((+)-abscisic acid D-glucopyran…	02010(ABC transporters)	K05666	NA
Cluster2	Soltu.DM.01G028080	Soltu.DM.01G028080	2.66882	1.80798	0.561826	0.379	0.247	4.09659e-168	1.36343e-163	BGLU12	PREDICTED: beta-glucosidase 13-like [Solanum tuberosum]	GO:0008422(beta-glucosidase activity);GO:0009651(response to salt stress);GO:0009725(response to hormone);GO:0019762(glucosinolate catabolic process)	00500(Starch and sucrose metabolism);00460(Cyanoamino acid metabolism);00940(Phenylpropanoid biosynthesis)	K01188	EC:3.2.1.21
Cluster2	Soltu.DM.07G013810	Soltu.DM.07G013810	1.49125	1.04555	0.512254	0.256	0.135	1.56511e-167	5.20901e-163	TPRP-F1	PREDICTED: 36.4 kDa proline-rich protein [Solanum tuberosum]	GO:0006869(lipid transport);GO:0008289(lipid binding)	NA	NA	NA
Cluster2	Soltu.DM.10G002270	Soltu.DM.10G002270	3.2592	2.18135	0.579301	0.382	0.247	2.22614e-157	7.40905e-153	POR1	PREDICTED: protochlorophyllide reductase-like [Solanum tuberosum]	GO:0005515(protein binding);GO:0009507(chloroplast);GO:0009534(chloroplast thylakoid);GO:0009535(chloroplast thylakoid membrane);GO:0009707(chloroplast outer membrane);GO:0009723(response to ethylene);GO:0009941(chloroplast envelope);GO:0015979(photosynthesis);GO:0015995(chlorophyll biosynthetic process);GO:0016020(membrane);GO:0016491(oxidoreductase activity);GO:0016630(protochlorophyllide reduc…	00860(Porphyrin and chlorophyll metabolism)	K00218	EC:1.3.1.33
Cluster2	Soltu.DM.12G025490	Soltu.DM.12G025490	1.6253	1.12186	0.534819	0.263	0.146	2.06635e-155	6.87721e-151	PME53	PREDICTED: probable pectinesterase 53 [Solanum tuberosum]	GO:0005576(extracellular region);GO:0005618(cell wall);GO:0005737(cytoplasm);GO:0009505(plant-type cell wall);GO:0009507(chloroplast);GO:0030599(pectinesterase activity);GO:0042545(cell wall modification);GO:0045330(aspartyl esterase activity);GO:0045490(pectin catabolic process)	00040(Pentose and glucuronate interconversions)	K01051	EC:3.1.1.11
Cluster2	Soltu.DM.12G021020	Soltu.DM.12G021020	1.96052	1.35951	0.528152	0.298	0.184	1.57114e-139	5.22908e-135	FPS	PREDICTED: farnesyl pyrophosphate synthase 1-like [Solanum tuberosum]	GO:0004161(dimethylallyltranstransferase activity);GO:0004337(geranyltranstransferase activity);GO:0005737(cytoplasm);GO:0045337(farnesyl diphosphate biosynthetic process)	00900(Terpenoid backbone biosynthesis)	K00787	EC:2.5.1.1;EC:2.5.1.10
Cluster2	Soltu.DM.02G033310	Soltu.DM.02G033310	7.07633	4.35442	0.70052	0.311	0.212	3.97804e-93	1.32397e-88	--	PREDICTED: titin isoform X7 [Solanum tuberosum]	NA	NA	NA	NA
Cluster3	Soltu.DM.10G008520	Soltu.DM.10G008520	11.8143	1.72666	2.77448	0.677	0.077	0	0	ABCC9	ABC transporter C family member 9 [Capsicum baccatum]	GO:0000325(plant-type vacuole);GO:0005524(ATP binding);GO:0005773(vacuole);GO:0005774(vacuolar membrane);GO:0005886(plasma membrane);GO:0008559(xenobiotic transmembrane transporting ATPase activity);GO:0009506(plasmodesma);GO:0010290(chlorophyll catabolite transmembrane transporter activity);GO:0015431(glutathione S-conjugate-exporting ATPase activity);GO:0016021(integral component of membrane);G…	02010(ABC transporters)	K05665	NA
Cluster3	Soltu.DM.03G025960	Soltu.DM.03G025960	5.16702	1.11348	2.21426	0.441	0.046	0	0	FRO8	PREDICTED: ferric reduction oxidase 8, mitochondrial [Solanum tuberosum]	GO:0000293(ferric-chelate reductase activity);GO:0005739(mitochondrion);GO:0005886(plasma membrane);GO:0006811(ion transport);GO:0016020(membrane);GO:0016021(integral component of membrane);GO:0016491(oxidoreductase activity);GO:0031966(mitochondrial membrane);GO:0046872(metal ion binding);GO:0055114(oxidation-reduction process)	NA	NA	NA
Cluster3	Soltu.DM.05G024200	Soltu.DM.05G024200	8.23308	1.82208	2.17584	0.542	0.075	0	0	R1B-14	putative late blight resistance protein homolog R1A-3 [Solanum pennellii]	GO:0005515(protein binding);GO:0005524(ATP binding);GO:0005634(nucleus);GO:0006952(defense response);GO:0043531(ADP binding)	04141(Protein processing in endoplasmic reticulum);04120(Ubiquitin mediated proteolysis)	K03347	NA
Cluster3	Soltu.DM.02G033310	Soltu.DM.02G033310	16.244	3.8411	2.08032	0.522	0.192	0	0	--	PREDICTED: titin isoform X7 [Solanum tuberosum]	NA	NA	NA	NA
Cluster3	Soltu.DM.05G006490	Soltu.DM.05G006490	7.01749	1.74399	2.00857	0.556	0.165	0	0	NPF2.13	PREDICTED: protein NRT1/ PTR FAMILY 2.13 [Solanum tuberosum]	GO:0005215(transporter activity);GO:0005886(plasma membrane);GO:0006857(oligopeptide transport);GO:0015293(symporter activity);GO:0015706(nitrate transport);GO:0016020(membrane);GO:0016021(integral component of membrane);GO:0042128(nitrate assimilation);GO:0055085(transmembrane transport);GO:0080054(low-affinity nitrate transmembrane transporter activity)	NA	NA	NA
Cluster3	Soltu.DM.09G003200	Soltu.DM.09G003200	5.9727	1.65521	1.85137	0.479	0.169	0	0	ACA1	PREDICTED: uncharacterized protein LOC102603338 [Solanum tuberosum]	GO:0004364(glutathione transferase activity);GO:0005737(cytoplasm);GO:0006749(glutathione metabolic process)	00910(Nitrogen metabolism)	K01674	EC:4.2.1.1
Cluster3	Soltu.DM.01G033960	Soltu.DM.01G033960	2.72318	0.812729	1.74445	0.305	0.017	0	0	FRO2	PREDICTED: ferric reduction oxidase 2-like [Solanum tuberosum]	GO:0000293(ferric-chelate reductase activity);GO:0005634(nucleus);GO:0005886(plasma membrane);GO:0006811(ion transport);GO:0009617(response to bacterium);GO:0016020(membrane);GO:0016021(integral component of membrane);GO:0016491(oxidoreductase activity);GO:0046872(metal ion binding);GO:0055072(iron ion homeostasis);GO:0055114(oxidation-reduction process)	NA	NA	NA
Cluster3	Soltu.DM.03G001070	Soltu.DM.03G001070	5.61238	1.76449	1.66936	0.457	0.106	0	0	At1g53440	PREDICTED: probable LRR receptor-like serine/threonine-protein kinase At1g53420 isoform X1 [Solanum tuberosum]	GO:0004674(protein serine/threonine kinase activity);GO:0005886(plasma membrane)	NA	NA	NA
Cluster3	Soltu.DM.01G033950	Soltu.DM.01G033950	2.582	0.815739	1.66231	0.251	0.017	0	0	FRO2	PREDICTED: ferric reduction oxidase 2-like [Solanum tuberosum]	GO:0000293(ferric-chelate reductase activity);GO:0005634(nucleus);GO:0005886(plasma membrane);GO:0006811(ion transport);GO:0009617(response to bacterium);GO:0016020(membrane);GO:0016021(integral component of membrane);GO:0016491(oxidoreductase activity);GO:0046872(metal ion binding);GO:0055072(iron ion homeostasis);GO:0055114(oxidation-reduction process)	NA	NA	NA
Cluster3	Soltu.DM.12G015030	Soltu.DM.12G015030	5.73016	2.17425	1.39806	0.513	0.226	0	0	ABCC12	PREDICTED: ABC transporter C family member 12-like isoform X4 [Solanum tuberosum]	GO:0000325(plant-type vacuole);GO:0005516(calmodulin binding);GO:0005524(ATP binding);GO:0005773(vacuole);GO:0005774(vacuolar membrane);GO:0008559(xenobiotic transmembrane transporting ATPase activity);GO:0016021(integral component of membrane);GO:0042626(ATPase activity, coupled to transmembrane movement of substances);GO:0055085(transmembrane transport);GO:1902417((+)-abscisic acid D-glucopyran…	02010(ABC transporters)	K05666	NA
Cluster3	Soltu.DM.09G031730	Soltu.DM.09G031730	2.59242	0.993401	1.38385	0.271	0.047	0	0	--	PREDICTED: adhesive plaque matrix protein-like isoform X1 [Solanum tuberosum]	NA	NA	NA	NA
Cluster3	Soltu.DM.08G029980	Soltu.DM.08G029980	2.89577	1.11933	1.3713	0.342	0.075	0	0	YSL1	PREDICTED: metal-nicotianamine transporter YSL1 [Solanum tuberosum]	GO:0003006(developmental process involved in reproduction);GO:0005886(plasma membrane);GO:0006811(ion transport);GO:0006857(oligopeptide transport);GO:0010039(response to iron ion);GO:0016021(integral component of membrane);GO:0048316(seed development);GO:0051980(iron-nicotianamine transmembrane transporter activity);GO:0055072(iron ion homeostasis);GO:0055085(transmembrane transport)	NA	NA	NA
Cluster3	Soltu.DM.04G035810	Soltu.DM.04G035810	2.02134	0.790273	1.35489	0.256	0.027	0	0	BHLH110	transcription factor bHLH110 [Solanum lycopersicum]	GO:0001046(core promoter sequence-specific DNA binding);GO:0001228(transcriptional activator activity, RNA polymerase II transcription regulatory region sequence-specific DNA binding);GO:0005634(nucleus);GO:0006366(transcription by RNA polymerase II)	NA	NA	NA
Cluster3	Soltu.DM.04G026490	Soltu.DM.04G026490	2.75903	1.17806	1.22775	0.328	0.075	0	0	--	PREDICTED: extensin-2-like [Solanum tuberosum]	NA	NA	NA	NA
Cluster3	Soltu.DM.12G009660	Soltu.DM.12G009660	2.71046	1.16532	1.21782	0.373	0.12	0	0	ABCC8	PREDICTED: ABC transporter C family member 8 [Solanum tuberosum]	GO:0000325(plant-type vacuole);GO:0005524(ATP binding);GO:0005774(vacuolar membrane);GO:0005886(plasma membrane);GO:0008559(xenobiotic transmembrane transporting ATPase activity);GO:0016021(integral component of membrane);GO:0042626(ATPase activity, coupled to transmembrane movement of substances);GO:0055085(transmembrane transport)	02010(ABC transporters)	K05666	NA
Cluster3	Soltu.DM.07G023610	Soltu.DM.07G023610	3.54429	1.5806	1.16502	0.321	0.147	0	0	CYP72A225	Secologanin synthase [Dorcoceras hygrometricum]	GO:0004497(monooxygenase activity)	00905(Brassinosteroid biosynthesis)	K15639	EC:1.14.-.-
Cluster3	Soltu.DM.03G010090	Soltu.DM.03G010090	2.81518	1.27465	1.14312	0.319	0.123	0	0	FAD2	PREDICTED: delta(12) oleic acid desaturase FAD2-like [Solanum tuberosum]	GO:0005634(nucleus);GO:0005783(endoplasmic reticulum);GO:0005789(endoplasmic reticulum membrane);GO:0006636(unsaturated fatty acid biosynthetic process);GO:0016021(integral component of membrane);GO:0016720(delta12-fatty acid dehydrogenase activity);GO:0031090(organelle membrane);GO:0045485(omega-6 fatty acid desaturase activity);GO:0055114(oxidation-reduction process);GO:0102985(Delta12-fatty-ac…	01040(Biosynthesis of unsaturated fatty acids)	K10256	EC:1.14.19.6;EC:1.14.19.22
Cluster3	Soltu.DM.02G018320	Soltu.DM.02G018320	1.75535	0.842996	1.05816	0.254	0.057	0	0	Os03g0255100	PREDICTED: beta-galactosidase 8-like [Solanum tuberosum]	GO:0004565(beta-galactosidase activity);GO:0005618(cell wall);GO:0005773(vacuole)	00052(Galactose metabolism);00600(Sphingolipid metabolism);00531(Glycosaminoglycan degradation);00604(Glycosphingolipid biosynthesis - ganglio series);00511(Other glycan degradation)	K12309	EC:3.2.1.23
Cluster3	Soltu.DM.11G000200	Soltu.DM.11G000200	3.52399	1.69741	1.05388	0.397	0.183	0	0	HIPP07	PREDICTED: uncharacterized protein LOC102586960 [Solanum tuberosum]	GO:0005737(cytoplasm);GO:0030001(metal ion transport);GO:0046914(transition metal ion binding);GO:0046916(cellular transition metal ion homeostasis)	NA	NA	NA
Cluster3	Soltu.DM.07G007730	Soltu.DM.07G007730	2.25088	1.09126	1.04449	0.316	0.089	0	0	BHLH68	PREDICTED: transcription factor bHLH68 isoform X1 [Solanum tuberosum]	GO:0001046(core promoter sequence-specific DNA binding);GO:0001228(transcriptional activator activity, RNA polymerase II transcription regulatory region sequence-specific DNA binding);GO:0005634(nucleus);GO:0006366(transcription by RNA polymerase II)	NA	NA	NA
Cluster3	Soltu.DM.12G010470	Soltu.DM.12G010470	3.79908	1.85897	1.03114	0.453	0.228	0	0	At2g25737	sulfite exporter TauE/SafE family protein 3 isoform X2 [Solanum lycopersicum]	GO:0009507(chloroplast);GO:0016021(integral component of membrane)	NA	NA	NA
Cluster3	Soltu.DM.09G002750	Soltu.DM.09G002750	2.41744	1.21511	0.992391	0.28	0.129	0	0	At5g06250	PREDICTED: B3 domain-containing protein At2g36080-like [Solanum tuberosum]	GO:0003677(DNA binding);GO:0003700(DNA binding transcription factor activity);GO:0005634(nucleus);GO:0006351(transcription, DNA-templated);GO:0006355(regulation of transcription, DNA-templated);GO:0010073(meristem maintenance);GO:0010358(leaf shaping);GO:0045892(negative regulation of transcription, DNA-templated);GO:0048366(leaf development)	NA	NA	NA
Cluster3	Soltu.DM.01G043050	Soltu.DM.01G043050	2.36465	1.20207	0.976099	0.258	0.099	0	0	FA02	PREDICTED: 12S seed storage protein CRD-like [Solanum tuberosum]	NA	NA	NA	NA
Cluster3	Soltu.DM.05G007720	Soltu.DM.05G007720	2.50134	1.2813	0.965095	0.344	0.147	0	0	CYCD1-1	PREDICTED: cyclin-D1-1 [Solanum tuberosum]	GO:0005515(protein binding);GO:0005634(nucleus);GO:0007049(cell cycle);GO:0016538(cyclin-dependent protein serine/threonine kinase regulator activity);GO:0051301(cell division);GO:0051726(regulation of cell cycle)	NA	NA	NA
Cluster3	Soltu.DM.02G030630	Soltu.DM.02G030630	2.06749	1.0981	0.912874	0.254	0.113	0	0	CYP85A1	PREDICTED: cytochrome P450 85A1 [Solanum tuberosum]	GO:0004497(monooxygenase activity);GO:0007275(multicellular organism development);GO:0010268(brassinosteroid homeostasis);GO:0016125(sterol metabolic process);GO:0016132(brassinosteroid biosynthetic process)	00905(Brassinosteroid biosynthesis)	K09590	EC:1.14.-.-
Cluster3	Soltu.DM.08G004350	Soltu.DM.08G004350	2.27345	1.21691	0.901656	0.309	0.144	0	0	--	PREDICTED: restin homolog [Solanum tuberosum]	GO:0003674(molecular_function);GO:0008150(biological_process)	NA	NA	NA
Cluster3	Soltu.DM.03G032620	Soltu.DM.03G032620	2.38454	1.2891	0.88735	0.311	0.145	0	0	SCPL45	PREDICTED: serine carboxypeptidase-like 45 [Solanum tuberosum]	GO:0004185(serine-type carboxypeptidase activity);GO:0016747(transferase activity, transferring acyl groups other than amino-acyl groups);GO:0019748(secondary metabolic process);GO:0051603(proteolysis involved in cellular protein catabolic process)	NA	NA	NA
Cluster3	Soltu.DM.11G005650	Soltu.DM.11G005650	1.80012	0.973578	0.886727	0.263	0.088	0	0	--	PREDICTED: uncharacterized protein LOC102589773 isoform X2 [Solanum tuberosum]	NA	NA	NA	NA
Cluster3	Soltu.DM.01G034170	Soltu.DM.01G034170	1.97873	1.08551	0.866196	0.277	0.109	0	0	HIPP39	PREDICTED: pollen-specific leucine-rich repeat extensin-like protein 1 [Solanum tuberosum]	GO:0005737(cytoplasm);GO:0030001(metal ion transport);GO:0046914(transition metal ion binding);GO:0046916(cellular transition metal ion homeostasis)	NA	NA	NA
Cluster3	Soltu.DM.08G003440	Soltu.DM.08G003440	2.62342	1.46697	0.838612	0.353	0.181	0	0	R1B-16	PREDICTED: putative late blight resistance protein homolog R1B-16 isoform X2 [Solanum tuberosum]	GO:0005524(ATP binding);GO:0006952(defense response);GO:0043531(ADP binding)	04626(Plant-pathogen interaction)	K13457	NA
Cluster3	Soltu.DM.08G018410	Soltu.DM.08G018410	2.48869	1.39674	0.833316	0.335	0.167	0	0	PER45	PREDICTED: peroxidase 45-like [Solanum tuberosum]	GO:0004601(peroxidase activity);GO:0005576(extracellular region);GO:0006979(response to oxidative stress);GO:0020037(heme binding);GO:0042744(hydrogen peroxide catabolic process);GO:0046872(metal ion binding);GO:0055114(oxidation-reduction process)	00940(Phenylpropanoid biosynthesis)	K00430	EC:1.11.1.7
Cluster3	Soltu.DM.11G000190	Soltu.DM.11G000190	2.68611	1.45843	0.881099	0.312	0.17	6.01127e-304	2.00067e-299	OPT3	PREDICTED: oligopeptide transporter 3 [Solanum tuberosum]	GO:0005887(integral component of plasma membrane);GO:0006857(oligopeptide transport);GO:0015031(protein transport);GO:0016020(membrane);GO:0035673(oligopeptide transmembrane transporter activity);GO:0080167(response to karrikin);GO:0005737(cytoplasm);GO:0005886(plasma membrane);GO:0016021(integral component of membrane);GO:0055085(transmembrane transport)	NA	NA	NA
Cluster3	Soltu.DM.03G006130	Soltu.DM.03G006130	2.27392	1.22147	0.896564	0.273	0.134	6.61968e-302	2.20316e-297	SABP2	methyl jasmonate esterase [Solanum tuberosum]	GO:0016787(hydrolase activity)	00460(Cyanoamino acid metabolism)	K20802	EC:4.1.2.10
Cluster3	Soltu.DM.03G027940	Soltu.DM.03G027940	4.16536	2.4474	0.767191	0.398	0.215	1.11815e-287	3.72142e-283	--	PREDICTED: uncharacterized protein LOC102586791 [Solanum tuberosum]	GO:0003674(molecular_function);GO:0005634(nucleus)	NA	NA	NA
Cluster3	Soltu.DM.01G007500	Soltu.DM.01G007500	3.44992	1.84811	0.900516	0.34	0.193	3.94038e-275	1.31144e-270	NAC083	PREDICTED: NAC domain-containing protein 83 [Solanum tuberosum]	GO:0003677(DNA binding);GO:0003700(DNA binding transcription factor activity);GO:0005515(protein binding);GO:0005634(nucleus);GO:0006351(transcription, DNA-templated);GO:0007275(multicellular organism development);GO:0009651(response to salt stress);GO:0009737(response to abscisic acid);GO:0010089(xylem development);GO:0010150(leaf senescence);GO:0016032(viral process);GO:0045892(negative regulat…	NA	NA	NA
Cluster3	Soltu.DM.03G000640	Soltu.DM.03G000640	2.15336	1.17203	0.877578	0.251	0.118	2.02097e-273	6.7262e-269	MYB15	PREDICTED: myb-related protein Myb4-like [Solanum tuberosum]	GO:0000981(RNA polymerase II transcription factor activity, sequence-specific DNA binding);GO:0001135(transcription factor activity, RNA polymerase II transcription factor recruiting);GO:0003677(DNA binding);GO:0003700(DNA binding transcription factor activity);GO:0005515(protein binding);GO:0005634(nucleus);GO:0006351(transcription, DNA-templated);GO:0006355(regulation of transcription, DNA-temp…	NA	NA	NA
Cluster3	Soltu.DM.09G025110	Soltu.DM.09G025110	2.12214	1.2665	0.744679	0.31	0.159	8.63564e-267	2.87411e-262	PR	PREDICTED: perakine reductase-like [Solanum tuberosum]	GO:0004033(aldo-keto reductase (NADP) activity);GO:0005737(cytoplasm);GO:0005886(plasma membrane);GO:0009941(chloroplast envelope);GO:0016491(oxidoreductase activity);GO:0055114(oxidation-reduction process)	00750(Vitamin B6 metabolism);00053(Ascorbate and aldarate metabolism)	K05275;K17744	EC:1.1.1.65;EC:1.1.1.316
Cluster3	Soltu.DM.08G003250	Soltu.DM.08G003250	4.45325	2.22274	1.00252	0.331	0.185	4.10136e-258	1.36501e-253	CYP707A2	PREDICTED: ABA 8'-hydroxylase CYP707A1 isoform X1 [Solanum tuberosum]	GO:0007275(multicellular organism development);GO:0009687(abscisic acid metabolic process);GO:0010268(brassinosteroid homeostasis);GO:0016125(sterol metabolic process);GO:0016132(brassinosteroid biosynthetic process);GO:0016709(oxidoreductase activity, acting on paired donors, with incorporation or reduction of molecular oxygen, NAD(P)H as one donor, and incorporation of one atom of oxygen)	00906(Carotenoid biosynthesis)	K09843	EC:1.14.13.93
Cluster3	Soltu.DM.02G004050	Soltu.DM.02G004050	1.88475	1.10649	0.76838	0.264	0.12	7.74684e-258	2.5783e-253	DTX40	PREDICTED: protein DETOXIFICATION 40-like [Solanum tuberosum]	GO:0006855(drug transmembrane transport)	NA	NA	NA
Cluster3	Soltu.DM.06G024560	Soltu.DM.06G024560	1.87853	1.14572	0.713353	0.269	0.141	1.5779e-234	5.25157e-230	RBOHD	PREDICTED: respiratory burst oxidase homolog protein D [Solanum tuberosum]	GO:0004601(peroxidase activity);GO:0005509(calcium ion binding);GO:0005515(protein binding);GO:0005634(nucleus);GO:0005794(Golgi apparatus);GO:0005886(plasma membrane);GO:0006952(defense response);GO:0007231(osmosensory signaling pathway);GO:0009408(response to heat);GO:0009611(response to wounding);GO:0016021(integral component of membrane);GO:0016174(NAD(P)H oxidase activity);GO:0033500(carbohy…	04016(MAPK signaling pathway - plant);04626(Plant-pathogen interaction)	K13447	EC:1.6.3.-;EC:1.11.1.-
Cluster3	Soltu.DM.04G021800	Soltu.DM.04G021800	5.85012	2.81221	1.05676	0.3	0.169	1.03035e-227	3.4292e-223	INPS1	PREDICTED: inositol-3-phosphate synthase [Solanum tuberosum]	GO:0004512(inositol-3-phosphate synthase activity);GO:0005737(cytoplasm);GO:0006021(inositol biosynthetic process);GO:0008654(phospholipid biosynthetic process);GO:0009793(embryo development ending in seed dormancy)	00562(Inositol phosphate metabolism)	K01858	EC:5.5.1.4
Cluster3	Soltu.DM.11G022570	Soltu.DM.11G022570	2.18037	1.37662	0.663446	0.316	0.178	1.93031e-210	6.42445e-206	ARF4	PREDICTED: auxin response factor 4 [Solanum tuberosum]	GO:0003677(DNA binding);GO:0003700(DNA binding transcription factor activity);GO:0005515(protein binding);GO:0005634(nucleus);GO:0006351(transcription, DNA-templated);GO:0006355(regulation of transcription, DNA-templated);GO:0009734(auxin-activated signaling pathway);GO:0010050(vegetative phase change);GO:0010158(abaxial cell fate specification)	04075(Plant hormone signal transduction)	K14486	NA
Cluster3	Soltu.DM.07G022260	Soltu.DM.07G022260	1.74796	1.12218	0.639366	0.268	0.155	3.47693e-207	1.15719e-202	AIR3	subtilisin-like protease SBT5.3 [Solanum pennellii]	GO:0004252(serine-type endopeptidase activity);GO:0005618(cell wall)	NA	NA	NA
Cluster3	Soltu.DM.10G003690	Soltu.DM.10G003690	2.03779	1.33259	0.612771	0.302	0.189	2.13067e-193	7.09129e-189	CYP72A225	PREDICTED: cytochrome P450 CYP72A219-like isoform X1 [Solanum tuberosum]	GO:0004497(monooxygenase activity)	NA	NA	NA
Cluster3	Soltu.DM.11G022330	Soltu.DM.11G022330	1.72243	1.10692	0.637899	0.252	0.131	8.82603e-186	2.93748e-181	LHW	PREDICTED: transcription factor LHW-like [Solanum tuberosum]	GO:0004674(protein serine/threonine kinase activity);GO:0005829(cytosol);GO:0006355(regulation of transcription, DNA-templated);GO:0006468(protein phosphorylation);GO:0035556(intracellular signal transduction)	NA	NA	NA
Cluster3	Soltu.DM.05G009910	Soltu.DM.05G009910	2.89878	1.79772	0.689279	0.334	0.209	3.94373e-183	1.31255e-178	At1g67900	PREDICTED: BTB/POZ domain-containing protein At1g67900 [Solanum tuberosum]	GO:0005886(plasma membrane);GO:0009416(response to light stimulus);GO:0016567(protein ubiquitination)	03050(Proteasome)	K03063	NA
Cluster3	Soltu.DM.07G000730	Soltu.DM.07G000730	2.9488	1.69146	0.801858	0.267	0.142	1.45614e-179	4.84633e-175	SCPL24	PREDICTED: serine carboxypeptidase 24 [Solanum tuberosum]	GO:0004185(serine-type carboxypeptidase activity);GO:0005615(extracellular space);GO:0005773(vacuole);GO:0009742(brassinosteroid mediated signaling pathway);GO:0051603(proteolysis involved in cellular protein catabolic process)	NA	NA	NA
Cluster3	Soltu.DM.07G014100	Soltu.DM.07G014100	2.61305	1.66382	0.651238	0.32	0.202	3.74901e-177	1.24775e-172	--	PREDICTED: myosin heavy chain, skeletal muscle [Solanum tuberosum]	GO:0003674(molecular_function);GO:0005737(cytoplasm)	NA	NA	NA
Cluster3	Soltu.DM.03G027950	Soltu.DM.03G027950	1.72663	1.1324	0.60858	0.26	0.139	6.44246e-176	2.14418e-171	NAT6	PREDICTED: nucleobase-ascorbate transporter 6 [Solanum tuberosum]	GO:0005618(cell wall);GO:0005773(vacuole);GO:0005783(endoplasmic reticulum);GO:0005886(plasma membrane);GO:0009506(plasmodesma);GO:0016020(membrane);GO:0016021(integral component of membrane);GO:0022857(transmembrane transporter activity);GO:0055085(transmembrane transport)	NA	NA	NA
Cluster3	Soltu.DM.01G049490	Soltu.DM.01G049490	3.48906	2.28269	0.612103	0.393	0.247	3.92622e-174	1.30673e-169	BHLH63	PREDICTED: transcription factor HBI1-like [Solanum tuberosum]	GO:0005634(nucleus)	NA	NA	NA
Cluster3	Soltu.DM.11G015380	Soltu.DM.11G015380	2.54816	1.7069	0.578072	0.341	0.237	4.60854e-163	1.53381e-158	At3g19850	PREDICTED: BTB/POZ domain-containing protein At3g19850-like [Solanum tuberosum]	GO:0005886(plasma membrane);GO:0009416(response to light stimulus);GO:0016567(protein ubiquitination)	NA	NA	NA
Cluster3	Soltu.DM.09G005390	Soltu.DM.09G005390	3.00228	1.9631	0.612923	0.343	0.232	3.95219e-151	1.31537e-146	HIPP05	PREDICTED: uncharacterized protein LOC102588920 isoform X1 [Solanum tuberosum]	GO:0005737(cytoplasm);GO:0030001(metal ion transport);GO:0046914(transition metal ion binding);GO:0046916(cellular transition metal ion homeostasis)	NA	NA	NA
Cluster3	Soltu.DM.01G038310	Soltu.DM.01G038310	1.83002	1.27132	0.525532	0.276	0.182	5.91222e-131	1.96771e-126	ALE2	PREDICTED: serine/threonine-protein kinase CDL1 [Solanum tuberosum]	GO:0005886(plasma membrane);GO:0016301(kinase activity);GO:0016310(phosphorylation)	NA	NA	NA
Cluster3	Soltu.DM.02G020890	Soltu.DM.02G020890	2.27921	1.5904	0.519143	0.297	0.211	1.79693e-119	5.98055e-115	PAO4	PREDICTED: probable polyamine oxidase 4 [Solanum tuberosum]	GO:0005634(nucleus);GO:0005777(peroxisome);GO:0006598(polyamine catabolic process);GO:0008131(primary amine oxidase activity);GO:0046592(polyamine oxidase activity);GO:0052894(norspermine:oxygen oxidoreductase activity);GO:0052895(N1-acetylspermine:oxygen oxidoreductase (N1-acetylspermidine-forming) activity);GO:0052901(spermine:oxygen oxidoreductase (spermidine-forming) activity);GO:0055114(oxid…	00330(Arginine and proline metabolism);00410(beta-Alanine metabolism)	K17839	EC:1.5.3.17;EC:1.5.3.-
Cluster3	Soltu.DM.01G034750	Soltu.DM.01G034750	2.39421	1.67583	0.514678	0.259	0.178	2.19917e-80	7.31927e-76	WRKY53	PREDICTED: probable WRKY transcription factor 41 [Solanum tuberosum]	GO:0009737(response to abscisic acid)	04626(Plant-pathogen interaction)	K16225	NA
Cluster4	Soltu.DM.07G001790	Soltu.DM.07G001790	6.14451	1.05891	2.53672	0.289	0.025	0	0	--	PREDICTED: uncharacterized protein LOC102584481 [Solanum tuberosum]	NA	NA	NA	NA
Cluster4	Soltu.DM.06G028940	Soltu.DM.06G028940	21.4702	4.62408	2.2151	0.458	0.215	0	0	CYS-PIN	RecName: Full=Multicystatin; Short=MC	GO:0002020(protease binding);GO:0004869(cysteine-type endopeptidase inhibitor activity);GO:0005515(protein binding);GO:0005576(extracellular region);GO:0005783(endoplasmic reticulum);GO:0005829(cytosol);GO:0006952(defense response);GO:0006972(hyperosmotic response);GO:0006979(response to oxidative stress);GO:0009409(response to cold);GO:0009414(response to water deprivation);GO:0050897(cobalt ion…	NA	NA	NA
Cluster4	Soltu.DM.01G002240	Soltu.DM.01G002240	9.889	2.3116	2.09693	0.681	0.157	0	0	AOP1.2	PREDICTED: probable 2-oxoglutarate-dependent dioxygenase AOP1.2 [Solanum tuberosum]	GO:0051213(dioxygenase activity)	00904(Diterpenoid biosynthesis)	K04125	EC:1.14.11.13
Cluster4	Soltu.DM.07G001840	Soltu.DM.07G001840	6.77666	1.89754	1.83644	0.619	0.145	0	0	--	PREDICTED: ribonuclease S-4-like [Solanum tuberosum]	NA	NA	NA	NA
Cluster4	Soltu.DM.12G024040	Soltu.DM.12G024040	8.44814	2.36987	1.83383	0.69	0.211	0	0	CYP88D6	PREDICTED: beta-amyrin 11-oxidase-like [Solanum tuberosum]	GO:0004497(monooxygenase activity);GO:0005783(endoplasmic reticulum);GO:0007275(multicellular organism development);GO:0010268(brassinosteroid homeostasis);GO:0016125(sterol metabolic process);GO:0016132(brassinosteroid biosynthetic process)	00904(Diterpenoid biosynthesis)	K04123	EC:1.14.13.79
Cluster4	Soltu.DM.07G014170	Soltu.DM.07G014170	10.233	2.92549	1.80648	0.646	0.21	0	0	H6H	PREDICTED: hyoscyamine 6-dioxygenase [Solanum tuberosum]	GO:0051213(dioxygenase activity)	NA	NA	NA
Cluster4	Soltu.DM.07G014150	Soltu.DM.07G014150	5.38304	1.7351	1.6334	0.481	0.118	0	0	CSLG1	PREDICTED: cellulose synthase-like protein G1 [Solanum tuberosum]	GO:0000139(Golgi membrane);GO:0000271(polysaccharide biosynthetic process);GO:0000977(RNA polymerase II regulatory region sequence-specific DNA binding);GO:0005794(Golgi apparatus);GO:0005886(plasma membrane);GO:0009833(plant-type primary cell wall biogenesis);GO:0016021(integral component of membrane);GO:0016740(transferase activity);GO:0016757(transferase activity, transferring glycosyl groups)…	NA	NA	NA
Cluster4	Soltu.DM.07G014190	Soltu.DM.07G014190	5.39677	1.91734	1.49299	0.539	0.138	0	0	CYP72A1	PREDICTED: cytochrome P450 CYP72A219-like [Solanum tuberosum]	GO:0004497(monooxygenase activity)	NA	NA	NA
Cluster4	Soltu.DM.09G025890	Soltu.DM.09G025890	6.5432	2.40809	1.4421	0.618	0.225	0	0	TIMPA	proteinase inhibitor I [Solanum tuberosum]	NA	NA	NA	NA
Cluster4	Soltu.DM.08G022800	Soltu.DM.08G022800	3.20931	1.18505	1.43731	0.4	0.073	0	0	At4g17830	PREDICTED: acetylornithine deacetylase-like [Solanum tuberosum]	GO:0005615(extracellular space);GO:0006526(arginine biosynthetic process);GO:0008152(metabolic process);GO:0008270(zinc ion binding);GO:0008652(cellular amino acid biosynthetic process);GO:0008777(acetylornithine deacetylase activity);GO:0016787(hydrolase activity);GO:0043171(peptide catabolic process);GO:0045335(phagocytic vesicle);GO:0046872(metal ion binding);GO:0070573(metallodipeptidase acti…	00220(Arginine biosynthesis)	K01438	EC:3.5.1.16
Cluster4	Soltu.DM.07G001820	Soltu.DM.07G001820	6.205	2.36935	1.38894	0.656	0.201	0	0	--	ribonuclease MC-like [Solanum pennellii]	NA	NA	NA	NA
Cluster4	Soltu.DM.09G025880	Soltu.DM.09G025880	4.48813	1.77045	1.342	0.506	0.161	0	0	PIIF	PREDICTED: proteinase inhibitor 1-like [Solanum tuberosum]	GO:0004867(serine-type endopeptidase inhibitor activity);GO:0005576(extracellular region);GO:0005618(cell wall);GO:0006508(proteolysis);GO:0008233(peptidase activity);GO:0009611(response to wounding);GO:0050832(defense response to fungus)	NA	NA	NA
Cluster4	Soltu.DM.06G018370	Soltu.DM.06G018370	3.39114	1.3628	1.3152	0.51	0.129	0	0	CYP72A15	PREDICTED: cytochrome P450 72A15-like [Solanum tuberosum]	GO:0004497(monooxygenase activity)	NA	NA	NA
Cluster4	Soltu.DM.08G029580	Soltu.DM.08G029580	4.86046	2.01585	1.26971	0.45	0.157	0	0	CSLG3	PREDICTED: cellulose synthase-like protein G3 [Solanum tuberosum]	GO:0000139(Golgi membrane);GO:0000271(polysaccharide biosynthetic process);GO:0000977(RNA polymerase II regulatory region sequence-specific DNA binding);GO:0005794(Golgi apparatus);GO:0005886(plasma membrane);GO:0009833(plant-type primary cell wall biogenesis);GO:0016021(integral component of membrane);GO:0016740(transferase activity);GO:0016757(transferase activity, transferring glycosyl groups)…	NA	NA	NA
Cluster4	Soltu.DM.02G012480	Soltu.DM.02G012480	4.45878	1.87416	1.2504	0.479	0.167	0	0	DIM	PREDICTED: delta(24)-sterol reductase-like isoform X1 [Solanum tuberosum]	GO:0008202(steroid metabolic process)	00100(Steroid biosynthesis)	K09828	EC:1.3.1.72;EC:1.3.1.-
Cluster4	Soltu.DM.06G032330	Soltu.DM.06G032330	2.84027	1.25549	1.17778	0.4	0.113	0	0	GA2OX8	PREDICTED: gibberellin 2-beta-dioxygenase 8 [Solanum tuberosum]	GO:0051213(dioxygenase activity)	00904(Diterpenoid biosynthesis)	K04125	EC:1.14.11.13
Cluster4	Soltu.DM.07G002670	Soltu.DM.07G002670	2.27934	1.02218	1.15697	0.29	0.061	0	0	--	PREDICTED: metallocarboxypeptidase inhibitor-like [Solanum tuberosum]	NA	NA	NA	NA
Cluster4	Soltu.DM.01G031960	Soltu.DM.01G031960	2.02324	0.923023	1.13223	0.346	0.067	0	0	SMO1-1	PREDICTED: methylsterol monooxygenase 1-1-like [Solanum tuberosum]	GO:0000254(C-4 methylsterol oxidase activity);GO:0003824(catalytic activity);GO:0005789(endoplasmic reticulum membrane);GO:0016020(membrane);GO:0016126(sterol biosynthetic process);GO:0016491(oxidoreductase activity);GO:0080064(4,4-dimethyl-9beta,19-cyclopropylsterol oxidation)	00100(Steroid biosynthesis)	K14423	NA
Cluster4	Soltu.DM.03G023530	Soltu.DM.03G023530	4.24227	1.94178	1.12746	0.507	0.197	0	0	CDI	Kunitz-type inhibitor B [Solanum tuberosum]	GO:0005773(vacuole)	NA	NA	NA
Cluster4	Soltu.DM.02G014130	Soltu.DM.02G014130	3.95974	1.81737	1.12355	0.471	0.177	0	0	PUP21	PREDICTED: probable purine permease 9 isoform X2 [Nicotiana attenuata]	GO:0005345(purine nucleobase transmembrane transporter activity);GO:0005737(cytoplasm);GO:0006863(purine nucleobase transport);GO:0009624(response to nematode);GO:0016020(membrane);GO:0016021(integral component of membrane)	NA	NA	NA
Cluster4	Soltu.DM.12G019770	Soltu.DM.12G019770	3.90114	1.94115	1.00698	0.502	0.23	0	0	DTX29	PREDICTED: protein DETOXIFICATION 29-like [Solanum tuberosum]	GO:0006855(drug transmembrane transport)	NA	NA	NA
Cluster4	Soltu.DM.01G028040	Soltu.DM.01G028040	3.84107	1.9233	0.997923	0.505	0.186	0	0	cysG	PREDICTED: siroheme synthase [Solanum tuberosum]	GO:0004851(uroporphyrin-III C-methyltransferase activity);GO:0019354(siroheme biosynthetic process)	00860(Porphyrin and chlorophyll metabolism)	K02303	EC:2.1.1.107
Cluster4	Soltu.DM.02G003120	Soltu.DM.02G003120	3.90227	1.97862	0.979817	0.405	0.157	0	0	RFNR2	PREDICTED: ferredoxin--NADP reductase, root-type isozyme, chloroplastic-like [Solanum tuberosum]	GO:0004324(ferredoxin-NADP+ reductase activity);GO:0005507(copper ion binding);GO:0009507(chloroplast);GO:0015979(photosynthesis);GO:0016491(oxidoreductase activity);GO:0055114(oxidation-reduction process)	00195(Photosynthesis)	K02641	EC:1.18.1.2
Cluster4	Soltu.DM.04G001340	Soltu.DM.04G001340	2.58466	1.32355	0.96556	0.451	0.153	0	0	PPC4	PREDICTED: phosphoenolpyruvate carboxylase 4 [Solanum tuberosum]	GO:0005829(cytosol);GO:0008964(phosphoenolpyruvate carboxylase activity)	00620(Pyruvate metabolism);00710(Carbon fixation in photosynthetic organisms)	K01595	EC:4.1.1.31
Cluster4	Soltu.DM.12G025490	Soltu.DM.12G025490	2.43562	1.25223	0.959796	0.418	0.136	0	0	PME53	PREDICTED: probable pectinesterase 53 [Solanum tuberosum]	GO:0005576(extracellular region);GO:0005618(cell wall);GO:0005737(cytoplasm);GO:0009505(plant-type cell wall);GO:0009507(chloroplast);GO:0030599(pectinesterase activity);GO:0042545(cell wall modification);GO:0045330(aspartyl esterase activity);GO:0045490(pectin catabolic process)	00040(Pentose and glucuronate interconversions)	K01051	EC:3.1.1.11
Cluster4	Soltu.DM.03G018510	Soltu.DM.03G018510	2.42128	1.24792	0.956239	0.357	0.121	0	0	KTI5	PREDICTED: cysteine protease inhibitor 9-like [Solanum tuberosum]	GO:0004866(endopeptidase inhibitor activity);GO:0005576(extracellular region);GO:0005618(cell wall);GO:0048046(apoplast)	NA	NA	NA
Cluster4	Soltu.DM.09G026350	Soltu.DM.09G026350	2.90505	1.50685	0.947029	0.433	0.166	0	0	D4H	PREDICTED: deacetoxyvindoline 4-hydroxylase-like [Solanum tuberosum]	GO:0051213(dioxygenase activity)	00940(Phenylpropanoid biosynthesis)	K06892	EC:1.14.11.-
Cluster4	Soltu.DM.03G017660	Soltu.DM.03G017660	2.80189	1.47946	0.921329	0.382	0.127	0	0	AAE3	PREDICTED: oxalate--CoA ligase-like [Solanum tuberosum]	GO:0005524(ATP binding);GO:0005737(cytoplasm);GO:0005739(mitochondrion);GO:0005829(cytosol);GO:0009506(plasmodesma);GO:0009507(chloroplast);GO:0009570(chloroplast stroma);GO:0009735(response to cytokinin);GO:0010030(positive regulation of seed germination);GO:0010214(seed coat development);GO:0016208(AMP binding);GO:0033611(oxalate catabolic process);GO:0046686(response to cadmium ion);GO:0048046…	00630(Glyoxylate and dicarboxylate metabolism)	K22133	EC:6.2.1.8
Cluster4	Soltu.DM.01G048190	Soltu.DM.01G048190	3.73305	1.98865	0.908568	0.537	0.219	0	0	NIR1	ferredoxin--nitrite reductase, chloroplastic [Solanum tuberosum]	GO:0005739(mitochondrion);GO:0005829(cytosol);GO:0009507(chloroplast);GO:0009570(chloroplast stroma);GO:0010167(response to nitrate);GO:0016020(membrane);GO:0020037(heme binding);GO:0042128(nitrate assimilation);GO:0046872(metal ion binding);GO:0047889(ferredoxin-nitrate reductase activity);GO:0048046(apoplast);GO:0048307(ferredoxin-nitrite reductase activity);GO:0050421(nitrite reductase (NO-for…	00910(Nitrogen metabolism)	K00366	EC:1.7.7.1
Cluster4	Soltu.DM.02G021790	Soltu.DM.02G021790	3.86116	2.08887	0.886311	0.548	0.24	0	0	RROP1	PREDICTED: apyrase-like [Solanum tuberosum]	GO:0000139(Golgi membrane)	00230(Purine metabolism);00240(Pyrimidine metabolism)	K14641	EC:3.6.1.5
Cluster4	Soltu.DM.04G034890	Soltu.DM.04G034890	3.34046	1.82938	0.868696	0.473	0.203	0	0	--	PREDICTED: uncharacterized protein LOC102588141 isoform X1 [Solanum tuberosum]	NA	NA	NA	NA
Cluster4	Soltu.DM.02G014240	Soltu.DM.02G014240	3.30332	1.85874	0.829593	0.457	0.192	0	0	RR10	PREDICTED: two-component response regulator ORR10-like [Solanum tuberosum]	GO:0005634(nucleus)	04075(Plant hormone signal transduction)	K14492	NA
Cluster4	Soltu.DM.09G018330	Soltu.DM.09G018330	1.67807	0.946459	0.826188	0.307	0.089	0	0	UGT80A2	PREDICTED: sterol 3-beta-glucosyltransferase UGT80A2-like isoform X2 [Solanum tuberosum]	GO:0009813(flavonoid biosynthetic process);GO:0016906(sterol 3-beta-glucosyltransferase activity);GO:0043231(intracellular membrane-bounded organelle);GO:0052696(flavonoid glucuronidation)	NA	NA	NA
Cluster4	Soltu.DM.05G019100	Soltu.DM.05G019100	1.73348	0.984313	0.816485	0.276	0.087	0	0	KTI5	PREDICTED: miraculin-like [Solanum tuberosum]	GO:0004866(endopeptidase inhibitor activity);GO:0005576(extracellular region);GO:0005618(cell wall);GO:0048046(apoplast)	NA	NA	NA
Cluster4	Soltu.DM.03G005530	Soltu.DM.03G005530	3.04057	1.74222	0.803415	0.522	0.228	0	0	--	PREDICTED: uncharacterized protein LOC102602462 isoform X2 [Solanum tuberosum]	NA	NA	NA	NA
Cluster4	Soltu.DM.03G018020	Soltu.DM.03G018020	1.51798	0.88091	0.785084	0.286	0.093	0	0	TIC32	PREDICTED: short-chain dehydrogenase TIC 32, chloroplastic-like [Solanum tuberosum]	GO:0005886(plasma membrane);GO:0009507(chloroplast);GO:0009706(chloroplast inner membrane);GO:0009941(chloroplast envelope);GO:0016491(oxidoreductase activity)	NA	NA	NA
Cluster4	Soltu.DM.11G003270	Soltu.DM.11G003270	2.22547	1.31006	0.764477	0.327	0.124	0	0	DTX27	PREDICTED: protein DETOXIFICATION 27-like [Solanum tuberosum]	GO:0006855(drug transmembrane transport)	NA	NA	NA
Cluster4	Soltu.DM.10G022570	Soltu.DM.10G022570	1.73807	1.0425	0.737441	0.335	0.124	0	0	At5g34940	PREDICTED: heparanase-like protein 3 [Solanum tuberosum]	GO:0004566(beta-glucuronidase activity);GO:0005576(extracellular region);GO:0005765(lysosomal membrane);GO:0009505(plant-type cell wall);GO:0016020(membrane);GO:0016798(hydrolase activity, acting on glycosyl bonds)	00531(Glycosaminoglycan degradation)	K07964	EC:3.2.1.166
Cluster4	Soltu.DM.10G015410	Soltu.DM.10G015410	2.39143	1.4371	0.73471	0.355	0.138	0	0	NIR1	PREDICTED: ferredoxin--nitrite reductase, chloroplastic-like [Solanum tuberosum]	GO:0005739(mitochondrion);GO:0005829(cytosol);GO:0009507(chloroplast);GO:0009570(chloroplast stroma);GO:0010167(response to nitrate);GO:0016020(membrane);GO:0020037(heme binding);GO:0042128(nitrate assimilation);GO:0046872(metal ion binding);GO:0047889(ferredoxin-nitrate reductase activity);GO:0048046(apoplast);GO:0048307(ferredoxin-nitrite reductase activity);GO:0050421(nitrite reductase (NO-for…	00910(Nitrogen metabolism)	K00366	EC:1.7.7.1
Cluster4	Soltu.DM.05G007070	Soltu.DM.05G007070	2.59385	1.5818	0.713523	0.445	0.202	0	0	ARR4	PREDICTED: two-component response regulator ARR5-like [Solanum tuberosum]	GO:0000156(phosphorelay response regulator activity);GO:0000160(phosphorelay signal transduction system);GO:0004674(protein serine/threonine kinase activity);GO:0005515(protein binding);GO:0005634(nucleus);GO:0005737(cytoplasm);GO:0006351(transcription, DNA-templated);GO:0006355(regulation of transcription, DNA-templated);GO:0007623(circadian rhythm);GO:0009735(response to cytokinin);GO:0009736(c…	04075(Plant hormone signal transduction)	K14492	NA
Cluster4	Soltu.DM.06G034980	Soltu.DM.06G034980	1.42997	0.873573	0.710985	0.281	0.093	0	0	EMB3004	PREDICTED: bifunctional 3-dehydroquinate dehydratase/shikimate dehydrogenase, chloroplastic-like [Solanum tuberosum]	GO:0003855(3-dehydroquinate dehydratase activity);GO:0004764(shikimate 3-dehydrogenase (NADP+) activity);GO:0005829(cytosol);GO:0009073(aromatic amino acid family biosynthetic process);GO:0009423(chorismate biosynthetic process);GO:0009507(chloroplast);GO:0009570(chloroplast stroma);GO:0009793(embryo development ending in seed dormancy);GO:0019632(shikimate metabolic process);GO:0050661(NADP bind…	00400(Phenylalanine, tyrosine and tryptophan biosynthesis)	K13832	EC:4.2.1.10;EC:1.1.1.25
Cluster4	Soltu.DM.05G012290	Soltu.DM.05G012290	3.2009	1.96945	0.700683	0.453	0.211	0	0	G6PD2	glucose-6-phosphate 1-dehydrogenase, chloroplastic-like [Solanum tuberosum]	GO:0004345(glucose-6-phosphate dehydrogenase activity);GO:0006006(glucose metabolic process);GO:0009051(pentose-phosphate shunt, oxidative branch);GO:0009507(chloroplast);GO:0009570(chloroplast stroma);GO:0050661(NADP binding);GO:0055114(oxidation-reduction process)	00030(Pentose phosphate pathway);00480(Glutathione metabolism)	K00036	EC:1.1.1.49;EC:1.1.1.363
Cluster4	Soltu.DM.07G016990	Soltu.DM.07G016990	1.89171	1.17895	0.682188	0.389	0.159	0	0	HPL	fatty acid hydroperoxide lyase [Solanum tuberosum]	GO:0004497(monooxygenase activity);GO:0009941(chloroplast envelope);GO:0016125(sterol metabolic process)	00592(alpha-Linolenic acid metabolism)	K10528	EC:4.1.2.-
Cluster4	Soltu.DM.01G023300	Soltu.DM.01G023300	1.69531	1.06644	0.668751	0.327	0.119	0	0	ABCC14	PREDICTED: ABC transporter C family member 14-like [Solanum tuberosum]	GO:0000325(plant-type vacuole);GO:0005524(ATP binding);GO:0005773(vacuole);GO:0005774(vacuolar membrane);GO:0005794(Golgi apparatus);GO:0005886(plasma membrane);GO:0008559(xenobiotic transmembrane transporting ATPase activity);GO:0016020(membrane);GO:0016021(integral component of membrane);GO:0042626(ATPase activity, coupled to transmembrane movement of substances);GO:0055085(transmembrane transp…	02010(ABC transporters)	K05666	NA
Cluster4	Soltu.DM.06G029310	Soltu.DM.06G029310	3.31125	2.094	0.661113	0.473	0.197	0	0	YAB2	putative axial regulator YABBY 2 isoform X2 [Solanum pennellii]	GO:0003677(DNA binding);GO:0003700(DNA binding transcription factor activity);GO:0005634(nucleus);GO:0006355(regulation of transcription, DNA-templated);GO:0007275(multicellular organism development);GO:0010158(abaxial cell fate specification);GO:0046872(metal ion binding)	NA	NA	NA
Cluster4	Soltu.DM.07G024100	Soltu.DM.07G024100	2.43166	1.53799	0.660891	0.432	0.202	0	0	RSS3	PREDICTED: uncharacterized protein LOC102594779 [Solanum tuberosum]	GO:0004674(protein serine/threonine kinase activity);GO:0005829(cytosol);GO:0006468(protein phosphorylation);GO:0035556(intracellular signal transduction)	NA	NA	NA
Cluster4	Soltu.DM.10G000410	Soltu.DM.10G000410	2.36375	1.49527	0.660673	0.447	0.206	0	0	RIC10	PREDICTED: CRIB domain-containing protein RIC10 isoform X1 [Solanum tuberosum]	GO:0003674(molecular_function);GO:0005634(nucleus);GO:0005737(cytoplasm);GO:0009860(pollen tube growth);GO:0040008(regulation of growth)	NA	NA	NA
Cluster4	Soltu.DM.08G007780	Soltu.DM.08G007780	1.79019	1.15918	0.627011	0.365	0.146	0	0	At3g57050	cystathionine beta-lyase, chloroplastic isoform X2 [Solanum lycopersicum]	GO:0003962(cystathionine gamma-synthase activity);GO:0004121(cystathionine beta-lyase activity);GO:0004123(cystathionine gamma-lyase activity);GO:0009507(chloroplast);GO:0009570(chloroplast stroma);GO:0016829(lyase activity);GO:0019279(L-methionine biosynthetic process from L-homoserine via cystathionine);GO:0019343(cysteine biosynthetic process via cystathionine);GO:0019346(transsulfuration);GO:…	00270(Cysteine and methionine metabolism);00450(Selenocompound metabolism)	K01760	EC:4.4.1.8
Cluster4	Soltu.DM.07G008560	Soltu.DM.07G008560	2.60638	1.76612	0.561464	0.472	0.228	0	0	TOP6B	PREDICTED: DNA topoisomerase 6 subunit B isoform X3 [Nelumbo nucifera]	GO:0005829(cytosol);GO:0006412(translation);GO:0015935(small ribosomal subunit);GO:0042254(ribosome biogenesis)	NA	NA	NA
Cluster4	Soltu.DM.11G001260	Soltu.DM.11G001260	1.48741	1.01094	0.557117	0.266	0.089	0	0	KAN1	PREDICTED: transcription repressor KAN1-like isoform X1 [Solanum tuberosum]	GO:0005634(nucleus);GO:0006355(regulation of transcription, DNA-templated);GO:0044212(transcription regulatory region DNA binding)	04075(Plant hormone signal transduction)	K14491	NA
Cluster4	Soltu.DM.05G023210	Soltu.DM.05G023210	1.77961	1.1393	0.64342	0.328	0.131	0	7.37619e-307	CIPK1	PREDICTED: CBL-interacting serine/threonine-protein kinase 1-like [Solanum tuberosum]	GO:0004674(protein serine/threonine kinase activity);GO:0005634(nucleus);GO:0005737(cytoplasm);GO:0006468(protein phosphorylation);GO:0035556(intracellular signal transduction)	NA	NA	NA
Cluster4	Soltu.DM.04G004650	Soltu.DM.04G004650	1.98399	1.22921	0.69067	0.35	0.145	0	5.60142e-305	At4g26390	pyruvate kinase, cytosolic isozyme [Solanum tuberosum]	GO:0000287(magnesium ion binding);GO:0004743(pyruvate kinase activity);GO:0005737(cytoplasm);GO:0005829(cytosol);GO:0006096(glycolytic process);GO:0016301(kinase activity);GO:0030955(potassium ion binding)	00010(Glycolysis / Gluconeogenesis);00620(Pyruvate metabolism);00230(Purine metabolism)	K00873	EC:2.7.1.40
Cluster4	Soltu.DM.04G026550	Soltu.DM.04G026550	3.04645	1.85948	0.712234	0.442	0.217	2.06923e-299	6.88681e-295	SDC	PREDICTED: serine decarboxylase-like [Solanum tuberosum]	GO:0005829(cytosol);GO:0005886(plasma membrane);GO:0006520(cellular amino acid metabolic process);GO:0006580(ethanolamine metabolic process);GO:0009793(embryo development ending in seed dormancy);GO:0016831(carboxy-lyase activity);GO:0019752(carboxylic acid metabolic process);GO:0030170(pyridoxal phosphate binding)	00340(Histidine metabolism)	K01590	EC:4.1.1.22
Cluster4	Soltu.DM.01G002400	Soltu.DM.01G002400	6.00157	2.9347	1.03213	0.392	0.186	9.05534e-293	3.0138e-288	ABCG22	PREDICTED: ABC transporter G family member 22-like [Solanum tuberosum]	GO:0005886(plasma membrane);GO:0016021(integral component of membrane);GO:0042626(ATPase activity, coupled to transmembrane movement of substances)	02010(ABC transporters)	K05681	NA
Cluster4	Soltu.DM.03G023550	Soltu.DM.03G023550	2.22414	1.22897	0.855792	0.277	0.101	4.10959e-289	1.36775e-284	PIN2T	PREDICTED: proteinase inhibitor type-2 [Solanum tuberosum]	GO:0004867(serine-type endopeptidase inhibitor activity);GO:0005575(cellular_component);GO:0050830(defense response to Gram-positive bacterium);GO:0050832(defense response to fungus)	NA	NA	NA
Cluster4	Soltu.DM.09G019050	Soltu.DM.09G019050	2.48056	1.60353	0.629416	0.418	0.207	1.2388e-274	4.12297e-270	--	PREDICTED: uncharacterized protein LOC102584432 [Solanum tuberosum]	NA	NA	NA	NA
Cluster4	Soltu.DM.07G005750	Soltu.DM.07G005750	2.46103	1.6051	0.616598	0.433	0.22	4.95545e-271	1.64927e-266	PLA2-ALPHA	PREDICTED: phospholipase A2-alpha [Solanum tuberosum]	GO:0004623(phospholipase A2 activity);GO:0005509(calcium ion binding);GO:0005515(protein binding);GO:0005576(extracellular region);GO:0005634(nucleus);GO:0005773(vacuole);GO:0005794(Golgi apparatus);GO:0006644(phospholipid metabolic process);GO:0016042(lipid catabolic process);GO:0031410(cytoplasmic vesicle);GO:0050482(arachidonic acid secretion);GO:0102567(phospholipase A2 activity (consuming 1,…	00564(Glycerophospholipid metabolism);00565(Ether lipid metabolism);00590(Arachidonic acid metabolism);00591(Linoleic acid metabolism);00592(alpha-Linolenic acid metabolism)	K01047	EC:3.1.1.4
Cluster4	Soltu.DM.12G008890	Soltu.DM.12G008890	1.73955	1.17852	0.561735	0.353	0.161	1.24011e-270	4.12734e-266	GLIP5	PREDICTED: GDSL esterase/lipase 5-like [Solanum tuberosum]	GO:0005576(extracellular region);GO:0016042(lipid catabolic process);GO:0016298(lipase activity);GO:0052689(carboxylic ester hydrolase activity)	00901(Indole alkaloid biosynthesis)	K21026	EC:3.1.1.80
Cluster4	Soltu.DM.09G017220	Soltu.DM.09G017220	2.27143	1.35001	0.750632	0.357	0.165	5.82258e-266	1.93787e-261	ERD2B	putative ER lumen protein-retaining receptor C28H8.4 [Solanum tuberosum]	GO:0005739(mitochondrion);GO:0006621(protein retention in ER lumen);GO:0015031(protein transport);GO:0016021(integral component of membrane);GO:0046923(ER retention sequence binding)	NA	NA	NA
Cluster4	Soltu.DM.06G022630	Soltu.DM.06G022630	2.61852	1.79911	0.541467	0.458	0.249	4.05253e-250	1.34876e-245	IDD7	PREDICTED: zinc finger protein NUTCRACKER-like isoform X2 [Solanum tuberosum]	GO:0003676(nucleic acid binding);GO:0003677(DNA binding);GO:0003700(DNA binding transcription factor activity);GO:0005634(nucleus);GO:0006351(transcription, DNA-templated);GO:0006355(regulation of transcription, DNA-templated);GO:0008270(zinc ion binding);GO:0046872(metal ion binding)	00052(Galactose metabolism);00600(Sphingolipid metabolism);00531(Glycosaminoglycan degradation);00604(Glycosphingolipid biosynthesis - ganglio series);00511(Other glycan degradation)	K12309	EC:3.2.1.23
Cluster4	Soltu.DM.01G044750	Soltu.DM.01G044750	2.19299	1.39727	0.650288	0.318	0.141	3.43672e-245	1.14381e-240	DIT2	PREDICTED: dicarboxylate transporter 2.1, chloroplastic-like [Solanum tuberosum]	GO:0015131(oxaloacetate transmembrane transporter activity);GO:0015140(malate transmembrane transporter activity);GO:0016021(integral component of membrane);GO:0071423(malate transmembrane transport)	NA	NA	NA
Cluster4	Soltu.DM.03G001830	Soltu.DM.03G001830	1.73691	1.1473	0.598275	0.322	0.144	5.64555e-242	1.87895e-237	TBL38	PREDICTED: protein trichome birefringence-like 38 [Solanum tuberosum]	GO:0005794(Golgi apparatus);GO:0016413(O-acetyltransferase activity);GO:0071554(cell wall organization or biogenesis)	NA	NA	NA
Cluster4	Soltu.DM.04G021260	Soltu.DM.04G021260	1.97054	1.29027	0.610918	0.349	0.165	1.28789e-240	4.28636e-236	--	PREDICTED: uncharacterized protein LOC102585294 isoform X1 [Solanum tuberosum]	GO:0003674(molecular_function);GO:0005634(nucleus);GO:0008150(biological_process);GO:0016021(integral component of membrane)	NA	NA	NA
Cluster4	Soltu.DM.06G017360	Soltu.DM.06G017360	2.31255	1.53344	0.592712	0.395	0.201	1.13517e-238	3.77807e-234	PDI	PREDICTED: protein disulfide-isomerase-like [Solanum tuberosum]	GO:0003756(protein disulfide isomerase activity);GO:0005783(endoplasmic reticulum);GO:0006457(protein folding);GO:0034976(response to endoplasmic reticulum stress)	04141(Protein processing in endoplasmic reticulum)	K09580	EC:5.3.4.1
Cluster4	Soltu.DM.01G007750	Soltu.DM.01G007750	1.38507	0.948366	0.54644	0.282	0.121	6.58036e-227	2.19008e-222	ACR4	PREDICTED: ACT domain-containing protein ACR4-like [Solanum tuberosum]	GO:0005829(cytosol);GO:0006521(regulation of cellular amino acid metabolic process);GO:0009506(plasmodesma);GO:0009507(chloroplast);GO:0009735(response to cytokinin)	00500(Starch and sucrose metabolism)	K00688	EC:2.4.1.1
Cluster4	Soltu.DM.01G028080	Soltu.DM.01G028080	2.61099	1.82549	0.516309	0.443	0.246	1.48338e-226	4.93698e-222	BGLU12	PREDICTED: beta-glucosidase 13-like [Solanum tuberosum]	GO:0008422(beta-glucosidase activity);GO:0009651(response to salt stress);GO:0009725(response to hormone);GO:0019762(glucosinolate catabolic process)	00500(Starch and sucrose metabolism);00460(Cyanoamino acid metabolism);00940(Phenylpropanoid biosynthesis)	K01188	EC:3.2.1.21
Cluster4	Soltu.DM.10G002450	Soltu.DM.10G002450	2.45001	1.48846	0.718965	0.362	0.187	3.15036e-224	1.0485e-219	DTX19	protein DETOXIFICATION 18 [Solanum lycopersicum]	GO:0006855(drug transmembrane transport)	NA	NA	NA
Cluster4	Soltu.DM.03G025100	Soltu.DM.03G025100	2.13588	1.4291	0.579724	0.352	0.173	1.92828e-221	6.41771e-217	BT1	PREDICTED: BTB/POZ and TAZ domain-containing protein 1 [Solanum tuberosum]	GO:0003712(transcription cofactor activity);GO:0004402(histone acetyltransferase activity);GO:0005515(protein binding);GO:0005516(calmodulin binding);GO:0005634(nucleus);GO:0005737(cytoplasm);GO:0006355(regulation of transcription, DNA-templated);GO:0008270(zinc ion binding);GO:0009553(embryo sac development);GO:0009555(pollen development);GO:0009733(response to auxin);GO:0009751(response to sali…	NA	NA	NA
Cluster4	Soltu.DM.03G013090	Soltu.DM.03G013090	1.39928	0.913761	0.614793	0.264	0.11	1.03934e-216	3.45912e-212	At5g05600	PREDICTED: flavonol synthase/flavanone 3-hydroxylase [Solanum tuberosum]	GO:0051213(dioxygenase activity)	00941(Flavonoid biosynthesis)	K05278	EC:1.14.20.6
Cluster4	Soltu.DM.08G028690	Soltu.DM.08G028690	1.25375	0.880098	0.510518	0.262	0.113	3.35903e-210	1.11795e-205	CRF2	PREDICTED: ethylene-responsive transcription factor CRF2 [Solanum tuberosum]	GO:0003677(DNA binding);GO:0003700(DNA binding transcription factor activity);GO:0005515(protein binding);GO:0005634(nucleus);GO:0005737(cytoplasm);GO:0006351(transcription, DNA-templated);GO:0006355(regulation of transcription, DNA-templated);GO:0009736(cytokinin-activated signaling pathway);GO:0009873(ethylene-activated signaling pathway);GO:0042802(identical protein binding);GO:0043565(sequenc…	04626(Plant-pathogen interaction)	K13434	NA
Cluster4	Soltu.DM.12G005720	Soltu.DM.12G005720	1.25235	0.881496	0.506611	0.274	0.122	2.16033e-206	7.19001e-202	WEB1	PREDICTED: protein WEAK CHLOROPLAST MOVEMENT UNDER BLUE LIGHT 1-like [Solanum tuberosum]	GO:0005829(cytosol);GO:0009903(chloroplast avoidance movement);GO:0009904(chloroplast accumulation movement)	NA	NA	NA
Cluster4	Soltu.DM.03G006130	Soltu.DM.03G006130	1.6368	1.13966	0.522282	0.289	0.135	8.89006e-202	2.95879e-197	SABP2	methyl jasmonate esterase [Solanum tuberosum]	GO:0016787(hydrolase activity)	00460(Cyanoamino acid metabolism)	K20802	EC:4.1.2.10
Cluster4	Soltu.DM.03G034030	Soltu.DM.03G034030	1.69167	1.15565	0.549739	0.307	0.147	1.03586e-199	3.44755e-195	COL6	PREDICTED: zinc finger protein CONSTANS-LIKE 16-like [Solanum tuberosum]	GO:0003700(DNA binding transcription factor activity);GO:0005634(nucleus);GO:0006355(regulation of transcription, DNA-templated);GO:0008270(zinc ion binding)	04712(Circadian rhythm - plant)	K12135	NA
Cluster4	Soltu.DM.11G022610	Soltu.DM.11G022610	1.4004	0.983623	0.509661	0.28	0.129	4.19995e-196	1.39783e-191	BIB	PREDICTED: protein indeterminate-domain 9 [Solanum tuberosum]	GO:0003676(nucleic acid binding);GO:0003677(DNA binding);GO:0003700(DNA binding transcription factor activity);GO:0005515(protein binding);GO:0005634(nucleus);GO:0006351(transcription, DNA-templated);GO:0006355(regulation of transcription, DNA-templated);GO:0008270(zinc ion binding);GO:0046872(metal ion binding)	00052(Galactose metabolism);00600(Sphingolipid metabolism);00531(Glycosaminoglycan degradation);00604(Glycosphingolipid biosynthesis - ganglio series);00511(Other glycan degradation)	K12309	EC:3.2.1.23
Cluster4	Soltu.DM.01G050940	Soltu.DM.01G050940	2.34328	1.65214	0.504191	0.388	0.215	1.11502e-186	3.71102e-182	XYN4	Glycoside hydrolase, family 10 [Corchorus capsularis]	GO:0009507(chloroplast);GO:0016021(integral component of membrane)	NA	NA	NA
Cluster4	Soltu.DM.10G020990	Soltu.DM.10G020990	2.64794	1.86615	0.504808	0.252	0.117	1.5196e-176	5.05754e-172	PALA	phenylalanine ammonia-lyase [Solanum pennellii]	GO:0005515(protein binding);GO:0005737(cytoplasm);GO:0006559(L-phenylalanine catabolic process);GO:0006952(defense response);GO:0006979(response to oxidative stress);GO:0009555(pollen development);GO:0009611(response to wounding);GO:0009699(phenylpropanoid biosynthetic process);GO:0009800(cinnamic acid biosynthetic process);GO:0009819(drought recovery);GO:0010224(response to UV-B);GO:0045548(phen…	00360(Phenylalanine metabolism);00940(Phenylpropanoid biosynthesis)	K10775	EC:4.3.1.24
Cluster4	Soltu.DM.04G007720	Soltu.DM.04G007720	1.59476	1.10825	0.52506	0.262	0.123	8.2631e-175	2.75012e-170	CYP71AU50	PREDICTED: cytochrome P450 CYP736A12-like [Solanum tuberosum]	GO:0016020(membrane);GO:0016709(oxidoreductase activity, acting on paired donors, with incorporation or reduction of molecular oxygen, NAD(P)H as one donor, and incorporation of one atom of oxygen);GO:0044550(secondary metabolite biosynthetic process)	NA	NA	NA
Cluster4	Soltu.DM.09G006040	Soltu.DM.09G006040	2.19952	1.5131	0.539682	0.348	0.187	9.44083e-174	3.1421e-169	P58IPK	PREDICTED: dnaJ protein P58IPK homolog [Solanum tuberosum]	GO:0005783(endoplasmic reticulum);GO:0005788(endoplasmic reticulum lumen);GO:0005886(plasma membrane);GO:0006457(protein folding);GO:0016032(viral process);GO:0044794(positive regulation by host of viral process)	04141(Protein processing in endoplasmic reticulum)	K09523	NA
Cluster4	Soltu.DM.07G023660	Soltu.DM.07G023660	2.09264	1.43391	0.545374	0.363	0.2	1.5556e-173	5.17733e-169	CYP72A225	PREDICTED: cytochrome P450 CYP72A219-like [Solanum tuberosum]	GO:0004497(monooxygenase activity)	NA	NA	NA
Cluster4	Soltu.DM.07G027830	Soltu.DM.07G027830	1.72777	1.18692	0.541684	0.281	0.138	5.77021e-165	1.92044e-160	RFS1	PREDICTED: probable galactinol--sucrose galactosyltransferase 1 [Solanum tuberosum]	GO:0003676(nucleic acid binding);GO:0004553(hydrolase activity, hydrolyzing O-glycosyl compounds);GO:0004857(enzyme inhibitor activity);GO:0005737(cytoplasm);GO:0005975(carbohydrate metabolic process);GO:0046872(metal ion binding);GO:0047274(galactinol-sucrose galactosyltransferase activity)	00052(Galactose metabolism)	K06617	EC:2.4.1.82
Cluster4	Soltu.DM.03G021890	Soltu.DM.03G021890	1.56058	1.06404	0.552534	0.254	0.122	1.51566e-153	5.04442e-149	CYTB5-E	PREDICTED: cytochrome b5 isoform E [Solanum tuberosum]	GO:0005515(protein binding);GO:0005773(vacuole);GO:0005774(vacuolar membrane);GO:0005783(endoplasmic reticulum);GO:0005789(endoplasmic reticulum membrane);GO:0005829(cytosol);GO:0005886(plasma membrane);GO:0009535(chloroplast thylakoid membrane);GO:0016021(integral component of membrane);GO:0020037(heme binding);GO:0046872(metal ion binding);GO:0055114(oxidation-reduction process)	00910(Nitrogen metabolism)	K10534	EC:1.7.1.1;EC:1.7.1.2
Cluster4	Soltu.DM.07G000810	Soltu.DM.07G000810	3.13695	2.19406	0.515763	0.404	0.243	1.0066e-151	3.35016e-147	HST	PREDICTED: HQT isoform X1 [Solanum tuberosum]	GO:0005515(protein binding);GO:0005737(cytoplasm);GO:0005829(cytosol);GO:0009809(lignin biosynthetic process);GO:0009963(positive regulation of flavonoid biosynthetic process);GO:0010252(auxin homeostasis);GO:0016020(membrane);GO:0016740(transferase activity);GO:0047172(shikimate O-hydroxycinnamoyltransferase activity);GO:0047205(quinate O-hydroxycinnamoyltransferase activity);GO:0071555(cell wal…	00940(Phenylpropanoid biosynthesis);00945(Stilbenoid, diarylheptanoid and gingerol biosynthesis);00941(Flavonoid biosynthesis)	K13065	EC:2.3.1.133
Cluster4	Soltu.DM.02G007460	Soltu.DM.02G007460	1.73044	1.21824	0.50634	0.303	0.167	1.42918e-136	4.75659e-132	SQE3	PREDICTED: squalene epoxidase 3-like [Solanum tuberosum]	GO:0004506(squalene monooxygenase activity);GO:0005576(extracellular region);GO:0005783(endoplasmic reticulum);GO:0009611(response to wounding);GO:0009753(response to jasmonic acid);GO:0016021(integral component of membrane);GO:0016126(sterol biosynthetic process);GO:0050660(flavin adenine dinucleotide binding);GO:0055114(oxidation-reduction process)	00100(Steroid biosynthesis);00909(Sesquiterpenoid and triterpenoid biosynthesis)	K00511	EC:1.14.14.17
Cluster5	Soltu.DM.03G003110	Soltu.DM.03G003110	9.19922	1.85316	2.31152	0.491	0.085	0	0	AEE9	PREDICTED: probable acyl-activating enzyme 9 [Solanum tuberosum]	GO:0005739(mitochondrion);GO:0006631(fatty acid metabolic process);GO:0016209(antioxidant activity);GO:0016491(oxidoreductase activity);GO:0016874(ligase activity);GO:0045454(cell redox homeostasis);GO:0055114(oxidation-reduction process)	NA	NA	NA
Cluster5	Soltu.DM.04G012760	Soltu.DM.04G012760	9.97815	2.22058	2.16783	0.425	0.089	0	0	MO1	PREDICTED: LOW QUALITY PROTEIN: 3-hydroxybenzoate 6-hydroxylase 1-like [Solanum tuberosum]	GO:0004497(monooxygenase activity);GO:0044550(secondary metabolite biosynthetic process)	00906(Carotenoid biosynthesis)	K09838	EC:1.14.15.21
Cluster5	Soltu.DM.04G019850	Soltu.DM.04G019850	13.2864	3.46691	1.93823	0.635	0.212	0	0	At5g33370	PREDICTED: GDSL esterase/lipase At5g33370-like [Solanum tuberosum]	GO:0005576(extracellular region);GO:0016042(lipid catabolic process);GO:0016788(hydrolase activity, acting on ester bonds);GO:0042335(cuticle development);GO:0052689(carboxylic ester hydrolase activity)	00561(Glycerolipid metabolism)	K00679	EC:2.3.1.158
Cluster5	Soltu.DM.02G003420	Soltu.DM.02G003420	7.33937	2.02412	1.85836	0.39	0.096	0	0	CAD6	PREDICTED: probable cinnamyl alcohol dehydrogenase 6 [Solanum tuberosum]	GO:0005737(cytoplasm);GO:0008270(zinc ion binding);GO:0009735(response to cytokinin);GO:0009809(lignin biosynthetic process);GO:0045551(cinnamyl-alcohol dehydrogenase activity);GO:0048046(apoplast);GO:0052747(sinapyl alcohol dehydrogenase activity);GO:0055114(oxidation-reduction process)	00940(Phenylpropanoid biosynthesis)	K00083	EC:1.1.1.195
Cluster5	Soltu.DM.10G028670	Soltu.DM.10G028670	6.73448	1.898	1.82709	0.541	0.117	0	0	#N/A	uncharacterized protein LOC101267108 [Solanum lycopersicum]	GO:0005524(ATP binding);GO:0005575(cellular_component);GO:0006952(defense response);GO:0043531(ADP binding)	04626(Plant-pathogen interaction)	K13459	NA
Cluster5	Soltu.DM.01G010580	Soltu.DM.01G010580	7.59448	2.20479	1.78431	0.408	0.12	0	0	ALDH3F1	PREDICTED: aldehyde dehydrogenase family 3 member F1-like [Solanum tuberosum]	GO:0004028(3-chloroallyl aldehyde dehydrogenase activity);GO:0004029(aldehyde dehydrogenase (NAD) activity)	00010(Glycolysis / Gluconeogenesis);00053(Ascorbate and aldarate metabolism);00620(Pyruvate metabolism);00071(Fatty acid degradation);00561(Glycerolipid metabolism);00280(Valine, leucine and isoleucine degradation);00310(Lysine degradation);00330(Arginine and proline metabolism);00340(Histidine metabolism);00380(Tryptophan metabolism);00410(beta-Alanine metabolism);00903(Limonene and pinene degra…	K00128	EC:1.2.1.3
Cluster5	Soltu.DM.09G002450	Soltu.DM.09G002450	4.74016	1.39433	1.76536	0.339	0.068	0	0	TIC32B	PREDICTED: short-chain dehydrogenase TIC 32, chloroplastic [Solanum tuberosum]	GO:0016491(oxidoreductase activity);GO:0055114(oxidation-reduction process)	NA	NA	NA
Cluster5	Soltu.DM.12G006340	Soltu.DM.12G006340	4.28909	1.28867	1.73479	0.351	0.063	0	0	BCAT2	PREDICTED: branched-chain-amino-acid aminotransferase 2, chloroplastic-like [Solanum tuberosum]	GO:0003824(catalytic activity);GO:0004084(branched-chain-amino-acid transaminase activity);GO:0005737(cytoplasm);GO:0005739(mitochondrion);GO:0009082(branched-chain amino acid biosynthetic process);GO:0009097(isoleucine biosynthetic process);GO:0009098(leucine biosynthetic process);GO:0009099(valine biosynthetic process);GO:0009507(chloroplast);GO:0052654(L-leucine transaminase activity);GO:00526…	00270(Cysteine and methionine metabolism);00280(Valine, leucine and isoleucine degradation);00290(Valine, leucine and isoleucine biosynthesis);00770(Pantothenate and CoA biosynthesis)	K00826	EC:2.6.1.42
Cluster5	Soltu.DM.09G030460	Soltu.DM.09G030460	5.65152	1.7386	1.70071	0.416	0.109	0	0	--	PREDICTED: glycine-rich cell wall structural protein-like isoform X1 [Solanum tuberosum]	NA	NA	NA	NA
Cluster5	Soltu.DM.05G024570	Soltu.DM.05G024570	6.09106	1.87837	1.69721	0.428	0.15	0	0	GSVIVT00013502001	PREDICTED: CASP-like protein 2B1 [Solanum tuberosum]	GO:0003954(NADH dehydrogenase activity);GO:0005886(plasma membrane);GO:0016021(integral component of membrane);GO:0051536(iron-sulfur cluster binding)	NA	NA	NA
Cluster5	Soltu.DM.02G019930	Soltu.DM.02G019930	5.31263	1.71034	1.63515	0.382	0.101	0	0	CYP77A3	PREDICTED: cytochrome P450 77A1 [Solanum tuberosum]	GO:0016020(membrane);GO:0016709(oxidoreductase activity, acting on paired donors, with incorporation or reduction of molecular oxygen, NAD(P)H as one donor, and incorporation of one atom of oxygen);GO:0044550(secondary metabolite biosynthetic process)	00591(Linoleic acid metabolism);00380(Tryptophan metabolism);00232(Caffeine metabolism)	K07409	EC:1.14.14.1
Cluster5	Soltu.DM.01G029600	Soltu.DM.01G029600	6.63052	2.13899	1.6322	0.398	0.127	0	0	CER1	PREDICTED: protein ECERIFERUM 1-like [Solanum tuberosum]	GO:0005783(endoplasmic reticulum);GO:0010025(wax biosynthetic process);GO:0010143(cutin biosynthetic process);GO:0043668(exine);GO:0048653(anther development)	00073(Cutin, suberine and wax biosynthesis)	K15404	EC:4.1.99.5
Cluster5	Soltu.DM.12G027980	Soltu.DM.12G027980	9.43166	3.07607	1.61642	0.6	0.178	0	0	WSD1	PREDICTED: O-acyltransferase WSD1-like [Solanum tuberosum]	GO:0004144(diacylglycerol O-acyltransferase activity);GO:0005886(plasma membrane);GO:0019432(triglyceride biosynthetic process);GO:0047196(long-chain-alcohol O-fatty-acyltransferase activity)	NA	NA	NA
Cluster5	Soltu.DM.10G028620	Soltu.DM.10G028620	6.07099	1.9953	1.60533	0.459	0.126	0	0	At4g27190	PREDICTED: probable disease resistance protein At4g27220, partial [Solanum tuberosum]	GO:0005524(ATP binding);GO:0005739(mitochondrion);GO:0006952(defense response);GO:0043531(ADP binding);GO:0005886(plasma membrane);GO:0007165(signal transduction);GO:0016021(integral component of membrane)	04626(Plant-pathogen interaction)	K13459	NA
Cluster5	Soltu.DM.08G022140	Soltu.DM.08G022140	4.85926	1.60161	1.60121	0.412	0.105	0	0	ROC3	PREDICTED: homeobox-leucine zipper protein HDG5 isoform X1 [Solanum tuberosum]	GO:0003677(DNA binding);GO:0003700(DNA binding transcription factor activity);GO:0005515(protein binding);GO:0005634(nucleus);GO:0006351(transcription, DNA-templated);GO:0006355(regulation of transcription, DNA-templated);GO:0008289(lipid binding);GO:0009845(seed germination);GO:0009913(epidermal cell differentiation);GO:0043565(sequence-specific DNA binding);GO:0048497(maintenance of floral orga…	NA	NA	NA
Cluster5	Soltu.DM.01G001550	Soltu.DM.01G001550	5.66859	1.95814	1.53351	0.406	0.139	0	0	YLS3	PREDICTED: protein YLS3 [Solanum tuberosum]	GO:0005886(plasma membrane);GO:0006869(lipid transport);GO:0008289(lipid binding);GO:0016021(integral component of membrane);GO:0031225(anchored component of membrane)	NA	NA	NA
Cluster5	Soltu.DM.04G006460	Soltu.DM.04G006460	4.11418	1.43873	1.51581	0.387	0.087	0	0	RPP13L3	HJTR2GH1 protein [Solanum hjertingii]	GO:0005524(ATP binding);GO:0006952(defense response);GO:0043531(ADP binding)	04626(Plant-pathogen interaction)	K13457	NA
Cluster5	Soltu.DM.08G021600	Soltu.DM.08G021600	3.81865	1.3397	1.51116	0.339	0.081	0	0	RGA1	PREDICTED: putative disease resistance protein RGA1 [Solanum tuberosum]	NA	NA	NA	NA
Cluster5	Soltu.DM.04G019730	Soltu.DM.04G019730	4.92622	1.74624	1.49622	0.425	0.111	0	0	--	PREDICTED: uncharacterized protein LOC102579039 [Solanum tuberosum]	GO:0005576(extracellular region);GO:0008150(biological_process)	NA	NA	NA
Cluster5	Soltu.DM.05G026690	Soltu.DM.05G026690	3.9072	1.38656	1.49463	0.339	0.085	0	0	PIP2-2	PREDICTED: probable aquaporin PIP2-2 [Solanum tuberosum]	GO:0005773(vacuole);GO:0005887(integral component of plasma membrane);GO:0009506(plasmodesma);GO:0009992(cellular water homeostasis);GO:0015250(water channel activity);GO:0015254(glycerol channel activity);GO:0034220(ion transmembrane transport)	NA	NA	NA
Cluster5	Soltu.DM.07G002680	Soltu.DM.07G002680	3.57284	1.27105	1.49105	0.285	0.072	0	0	--	PREDICTED: uncharacterized protein LOC102586868 isoform X2 [Solanum tuberosum]	NA	NA	NA	NA
Cluster5	Soltu.DM.10G000400	Soltu.DM.10G000400	5.31068	1.89282	1.48836	0.454	0.124	0	0	PDF2	PREDICTED: homeobox-leucine zipper protein MERISTEM L1 [Solanum tuberosum]	GO:0003677(DNA binding);GO:0003700(DNA binding transcription factor activity);GO:0005515(protein binding);GO:0005634(nucleus);GO:0006351(transcription, DNA-templated);GO:0006355(regulation of transcription, DNA-templated);GO:0008289(lipid binding);GO:0009845(seed germination);GO:0009913(epidermal cell differentiation);GO:0043565(sequence-specific DNA binding);GO:0048497(maintenance of floral orga…	NA	NA	NA
Cluster5	Soltu.DM.05G020940	Soltu.DM.05G020940	5.20327	1.8581	1.48559	0.418	0.15	0	0	PCS1	PREDICTED: aspartic proteinase PCS1-like [Solanum tuberosum]	GO:0004190(aspartic-type endopeptidase activity);GO:0006508(proteolysis);GO:0030163(protein catabolic process)	NA	NA	NA
Cluster5	Soltu.DM.06G025880	Soltu.DM.06G025880	5.02372	1.81467	1.46905	0.395	0.124	0	0	GASA6	PREDICTED: gibberellin-regulated protein 6-like [Solanum tuberosum]	GO:0003674(molecular_function);GO:0005576(extracellular region);GO:0009739(response to gibberellin);GO:0009740(gibberellic acid mediated signaling pathway);GO:0009744(response to sucrose);GO:0009749(response to glucose);GO:0009750(response to fructose);GO:0080167(response to karrikin)	00563(Glycosylphosphatidylinositol(GPI)-anchor biosynthesis)	K03860	NA
Cluster5	Soltu.DM.03G002870	Soltu.DM.03G002870	4.3634	1.59504	1.45186	0.382	0.101	0	0	PDF2	PREDICTED: homeobox-leucine zipper protein MERISTEM L1-like [Solanum tuberosum]	GO:0003677(DNA binding);GO:0003700(DNA binding transcription factor activity);GO:0005515(protein binding);GO:0005634(nucleus);GO:0006351(transcription, DNA-templated);GO:0006355(regulation of transcription, DNA-templated);GO:0008289(lipid binding);GO:0009845(seed germination);GO:0009913(epidermal cell differentiation);GO:0043565(sequence-specific DNA binding);GO:0048497(maintenance of floral orga…	NA	NA	NA
Cluster5	Soltu.DM.12G004810	Soltu.DM.12G004810	12.6878	4.73225	1.42285	0.451	0.244	0	0	CAT2	catalase isozyme 1-like protein [Solanum tuberosum]	GO:0004096(catalase activity);GO:0005737(cytoplasm);GO:0020037(heme binding);GO:0042542(response to hydrogen peroxide);GO:0042744(hydrogen peroxide catabolic process)	00630(Glyoxylate and dicarboxylate metabolism);00380(Tryptophan metabolism);04016(MAPK signaling pathway - plant);04146(Peroxisome)	K03781	EC:1.11.1.6
Cluster5	Soltu.DM.09G025850	Soltu.DM.09G025850	5.57299	2.08115	1.42107	0.417	0.182	0	0	PIIF	PREDICTED: proteinase inhibitor 1-like [Solanum tuberosum]	GO:0004867(serine-type endopeptidase inhibitor activity);GO:0005576(extracellular region);GO:0005618(cell wall);GO:0006508(proteolysis);GO:0008233(peptidase activity);GO:0009611(response to wounding);GO:0050832(defense response to fungus)	NA	NA	NA
Cluster5	Soltu.DM.02G014690	Soltu.DM.02G014690	3.27045	1.23153	1.40904	0.282	0.065	0	0	At5g45670	PREDICTED: GDSL esterase/lipase At5g45670-like [Solanum tuberosum]	GO:0016298(lipase activity)	00561(Glycerolipid metabolism)	K00679	EC:2.3.1.158
Cluster5	Soltu.DM.04G001730	Soltu.DM.04G001730	2.67218	1.05961	1.33448	0.277	0.058	0	0	RPP13	putative late blight resistance protein homolog R1A-10 [Solanum pennellii]	GO:0005524(ATP binding);GO:0005634(nucleus);GO:0005737(cytoplasm);GO:0005886(plasma membrane);GO:0006952(defense response);GO:0007165(signal transduction);GO:0009626(plant-type hypersensitive response);GO:0009814(defense response, incompatible interaction);GO:0043531(ADP binding)	04626(Plant-pathogen interaction)	K13457	NA
Cluster5	Soltu.DM.07G001410	Soltu.DM.07G001410	8.15398	3.23642	1.33311	0.547	0.203	0	0	CER3	PREDICTED: protein ECERIFERUM 3 [Solanum tuberosum]	GO:0003824(catalytic activity);GO:0005506(iron ion binding);GO:0005789(endoplasmic reticulum membrane);GO:0005886(plasma membrane);GO:0006629(lipid metabolic process);GO:0006723(cuticle hydrocarbon biosynthetic process);GO:0008610(lipid biosynthetic process);GO:0010025(wax biosynthetic process);GO:0016020(membrane);GO:0016021(integral component of membrane);GO:0016491(oxidoreductase activity);GO:…	00073(Cutin, suberine and wax biosynthesis)	K15404	EC:4.1.99.5
Cluster5	Soltu.DM.07G021960	Soltu.DM.07G021960	3.86925	1.54612	1.3234	0.313	0.111	0	0	PDF1	PREDICTED: protodermal factor 1 [Solanum tuberosum]	GO:0005576(extracellular region);GO:0005634(nucleus)	00230(Purine metabolism);00240(Pyrimidine metabolism);03020(RNA polymerase)	K03006	EC:2.7.7.6
Cluster5	Soltu.DM.09G029490	Soltu.DM.09G029490	4.85788	1.94948	1.31724	0.338	0.14	0	0	CER26	PREDICTED: protein ECERIFERUM 26 [Solanum tuberosum]	GO:0005737(cytoplasm);GO:0005829(cytosol);GO:0010025(wax biosynthetic process);GO:0016740(transferase activity);GO:0016747(transferase activity, transferring acyl groups other than amino-acyl groups);GO:0042761(very long-chain fatty acid biosynthetic process);GO:0071555(cell wall organization)	00940(Phenylpropanoid biosynthesis);00945(Stilbenoid, diarylheptanoid and gingerol biosynthesis);00941(Flavonoid biosynthesis)	K13065	EC:2.3.1.133
Cluster5	Soltu.DM.08G015670	Soltu.DM.08G015670	6.15292	2.49052	1.30482	0.419	0.2	0	0	CER1	PREDICTED: protein ECERIFERUM 1-like [Solanum tuberosum]	GO:0005783(endoplasmic reticulum);GO:0010025(wax biosynthetic process);GO:0010143(cutin biosynthetic process);GO:0043668(exine);GO:0048653(anther development)	00073(Cutin, suberine and wax biosynthesis)	K15404	EC:4.1.99.5
Cluster5	Soltu.DM.01G041520	Soltu.DM.01G041520	3.70928	1.50965	1.29693	0.362	0.108	0	0	At5g49770	PREDICTED: probable leucine-rich repeat receptor-like protein kinase At5g49770 isoform X1 [Solanum tuberosum]	GO:0004674(protein serine/threonine kinase activity);GO:0005524(ATP binding);GO:0005576(extracellular region);GO:0005773(vacuole);GO:0005886(plasma membrane);GO:0006468(protein phosphorylation);GO:0016021(integral component of membrane);GO:0016301(kinase activity);GO:0007169(transmembrane receptor protein tyrosine kinase signaling pathway);GO:0016310(phosphorylation)	NA	NA	NA
Cluster5	Soltu.DM.05G011870	Soltu.DM.05G011870	4.9864	2.04209	1.28795	0.403	0.145	0	0	LTPG1	PREDICTED: non-specific lipid transfer protein GPI-anchored 1 [Solanum tuberosum]	GO:0005576(extracellular region);GO:0005783(endoplasmic reticulum);GO:0005794(Golgi apparatus);GO:0005886(plasma membrane);GO:0006869(lipid transport);GO:0008289(lipid binding);GO:0009505(plant-type cell wall);GO:0031225(anchored component of membrane);GO:0042335(cuticle development);GO:0046658(anchored component of plasma membrane);GO:0050832(defense response to fungus)	NA	NA	NA
Cluster5	Soltu.DM.08G003230	Soltu.DM.08G003230	2.9908	1.22646	1.28602	0.267	0.074	0	0	FAO4A	PREDICTED: long-chain-alcohol oxidase FAO4A-like [Solanum tuberosum]	GO:0046577(long-chain-alcohol oxidase activity)	NA	NA	NA
Cluster5	Soltu.DM.10G028520	Soltu.DM.10G028520	4.58156	1.87985	1.28522	0.434	0.167	0	0	At1g61190	PREDICTED: probable disease resistance protein At4g27220, partial [Solanum tuberosum]	GO:0005524(ATP binding);GO:0005575(cellular_component);GO:0006952(defense response);GO:0043531(ADP binding)	04626(Plant-pathogen interaction)	K13459	NA
Cluster5	Soltu.DM.10G016540	Soltu.DM.10G016540	6.87181	2.84317	1.27319	0.486	0.216	0	0	At5g37450	PREDICTED: probable LRR receptor-like serine/threonine-protein kinase At1g06840 isoform X1 [Solanum tuberosum]	GO:0004674(protein serine/threonine kinase activity);GO:0005524(ATP binding);GO:0005886(plasma membrane);GO:0006468(protein phosphorylation);GO:0007169(transmembrane receptor protein tyrosine kinase signaling pathway);GO:0009507(chloroplast);GO:0009755(hormone-mediated signaling pathway);GO:0016301(kinase activity)	NA	NA	NA
Cluster5	Soltu.DM.01G025130	Soltu.DM.01G025130	3.37023	1.41463	1.25242	0.312	0.09	0	0	LACS1	PREDICTED: long chain acyl-CoA synthetase 1 [Solanum tuberosum]	GO:0004467(long-chain fatty acid-CoA ligase activity);GO:0005524(ATP binding);GO:0005634(nucleus);GO:0005783(endoplasmic reticulum);GO:0006631(fatty acid metabolic process);GO:0006633(fatty acid biosynthetic process);GO:0008152(metabolic process);GO:0010025(wax biosynthetic process);GO:0010143(cutin biosynthetic process);GO:0016874(ligase activity);GO:0031957(very long-chain fatty acid-CoA ligase…	00061(Fatty acid biosynthesis);00071(Fatty acid degradation);04146(Peroxisome)	K01897	EC:6.2.1.3
Cluster5	Soltu.DM.02G019860	Soltu.DM.02G019860	2.39949	1.01261	1.24466	0.256	0.056	0	0	PDF2	PREDICTED: homeobox-leucine zipper protein PROTODERMAL FACTOR 2 [Solanum tuberosum]	GO:0003677(DNA binding);GO:0003700(DNA binding transcription factor activity);GO:0005515(protein binding);GO:0005634(nucleus);GO:0006351(transcription, DNA-templated);GO:0006355(regulation of transcription, DNA-templated);GO:0008289(lipid binding);GO:0009845(seed germination);GO:0009913(epidermal cell differentiation);GO:0043565(sequence-specific DNA binding);GO:0048497(maintenance of floral orga…	NA	NA	NA
Cluster5	Soltu.DM.02G009840	Soltu.DM.02G009840	2.69717	1.14402	1.23734	0.281	0.074	0	0	MYB94	PREDICTED: myb-related protein 306-like [Solanum tuberosum]	GO:0000981(RNA polymerase II transcription factor activity, sequence-specific DNA binding);GO:0001135(transcription factor activity, RNA polymerase II transcription factor recruiting);GO:0003677(DNA binding);GO:0003700(DNA binding transcription factor activity);GO:0005515(protein binding);GO:0005634(nucleus);GO:0006355(regulation of transcription, DNA-templated);GO:0006357(regulation of transcrip…	NA	NA	NA
Cluster5	Soltu.DM.11G007720	Soltu.DM.11G007720	7.22059	3.07844	1.22992	0.504	0.243	0	0	At5g33370	PREDICTED: GDSL esterase/lipase At5g33370-like [Solanum tuberosum]	GO:0005576(extracellular region);GO:0016042(lipid catabolic process);GO:0016788(hydrolase activity, acting on ester bonds);GO:0042335(cuticle development);GO:0052689(carboxylic ester hydrolase activity)	00561(Glycerolipid metabolism)	K00679	EC:2.3.1.158
Cluster5	Soltu.DM.02G027030	Soltu.DM.02G027030	4.1761	1.7965	1.21697	0.39	0.21	0	0	KIN8B	PREDICTED: kinesin-like protein KIF19 [Solanum tuberosum]	GO:0003777(microtubule motor activity);GO:0005871(kinesin complex);GO:0007018(microtubule-based movement);GO:0016887(ATPase activity)	NA	NA	NA
Cluster5	Soltu.DM.05G000010	Soltu.DM.05G000010	3.15449	1.35939	1.21445	0.292	0.088	0	0	KCS20	PREDICTED: 3-ketoacyl-CoA synthase 20-like [Solanum tuberosum]	GO:0005634(nucleus);GO:0006633(fatty acid biosynthetic process);GO:0009409(response to cold);GO:0009416(response to light stimulus);GO:0009922(fatty acid elongase activity);GO:0016021(integral component of membrane);GO:0102336(3-oxo-arachidoyl-CoA synthase activity);GO:0102337(3-oxo-cerotoyl-CoA synthase activity);GO:0102338(3-oxo-lignoceronyl-CoA synthase activity);GO:0102756(very-long-chain 3-k…	00062(Fatty acid elongation)	K15397	EC:2.3.1.199
Cluster5	Soltu.DM.02G018230	Soltu.DM.02G018230	3.11566	1.34497	1.21197	0.313	0.111	0	0	--	PREDICTED: keratin, type II cytoskeletal 60 kDa, component III-like [Solanum tuberosum]	NA	NA	NA	NA
Cluster5	Soltu.DM.09G010750	Soltu.DM.09G010750	6.66312	2.89129	1.20448	0.488	0.247	0	0	LTP1	PREDICTED: non-specific lipid-transfer protein 1-like [Solanum tuberosum]	GO:0005516(calmodulin binding);GO:0005576(extracellular region);GO:0005886(plasma membrane);GO:0006869(lipid transport);GO:0008289(lipid binding);GO:0009505(plant-type cell wall);GO:0009534(chloroplast thylakoid);GO:0048046(apoplast);GO:0071555(cell wall organization)	NA	NA	NA
Cluster5	Soltu.DM.09G018510	Soltu.DM.09G018510	4.76636	2.09222	1.18786	0.335	0.153	0	0	--	glycine-rich protein 5-like [Solanum lycopersicum]	NA	NA	NA	NA
Cluster5	Soltu.DM.06G020800	Soltu.DM.06G020800	2.97286	1.31269	1.17933	0.251	0.072	0	0	At1g71691	PREDICTED: GDSL esterase/lipase At1g71691-like [Solanum tuberosum]	GO:0005576(extracellular region);GO:0016042(lipid catabolic process);GO:0016788(hydrolase activity, acting on ester bonds);GO:0052689(carboxylic ester hydrolase activity)	00561(Glycerolipid metabolism)	K00679	EC:2.3.1.158
Cluster5	Soltu.DM.02G024530	Soltu.DM.02G024530	3.98093	1.76584	1.17276	0.347	0.165	0	0	BGAL3	PREDICTED: beta-galactosidase 3 [Solanum tuberosum]	GO:0004565(beta-galactosidase activity);GO:0005618(cell wall);GO:0005773(vacuole)	00052(Galactose metabolism);00600(Sphingolipid metabolism);00531(Glycosaminoglycan degradation);00604(Glycosphingolipid biosynthesis - ganglio series);00511(Other glycan degradation)	K12309	EC:3.2.1.23
Cluster5	Soltu.DM.12G007120	Soltu.DM.12G007120	3.99206	1.77135	1.17228	0.342	0.162	0	0	RAP2-4	PREDICTED: ethylene-responsive transcription factor RAP2-13 [Solanum tuberosum]	GO:0003677(DNA binding);GO:0003700(DNA binding transcription factor activity);GO:0005515(protein binding);GO:0005634(nucleus);GO:0006351(transcription, DNA-templated);GO:0006355(regulation of transcription, DNA-templated);GO:0006970(response to osmotic stress);GO:0009409(response to cold);GO:0009414(response to water deprivation);GO:0009416(response to light stimulus);GO:0009611(response to wound…	NA	NA	NA
Cluster5	Soltu.DM.04G029620	Soltu.DM.04G029620	3.34805	1.52781	1.13185	0.272	0.087	0	0	--	PREDICTED: uncharacterized protein LOC102605844 [Solanum tuberosum]	GO:0005634(nucleus);GO:0008150(biological_process);GO:0016874(ligase activity)	NA	NA	NA
Cluster5	Soltu.DM.12G024580	Soltu.DM.12G024580	2.46623	1.14571	1.10606	0.275	0.082	0	0	--	PREDICTED: uncharacterized protein LOC107063462 [Solanum tuberosum]	NA	NA	NA	NA
Cluster5	Soltu.DM.03G018100	Soltu.DM.03G018100	4.08502	1.91285	1.09462	0.334	0.12	0	0	DCR	PREDICTED: BAHD acyltransferase DCR [Solanum tuberosum]	GO:0005737(cytoplasm);GO:0005829(cytosol);GO:0009793(embryo development ending in seed dormancy);GO:0010090(trichome morphogenesis);GO:0010143(cutin biosynthetic process);GO:0016740(transferase activity);GO:0016747(transferase activity, transferring acyl groups other than amino-acyl groups);GO:0051179(localization);GO:0090626(plant epidermis morphogenesis)	NA	NA	NA
Cluster5	Soltu.DM.11G019460	Soltu.DM.11G019460	3.00288	1.42883	1.07151	0.294	0.096	0	0	ABCG15	PREDICTED: ABC transporter G family member 15-like [Solanum tuberosum]	GO:0005886(plasma membrane);GO:0016021(integral component of membrane);GO:0042626(ATPase activity, coupled to transmembrane movement of substances)	02010(ABC transporters)	K05681	NA
Cluster5	Soltu.DM.11G001840	Soltu.DM.11G001840	3.06116	1.50995	1.01957	0.273	0.089	0	0	N	N-like putative resistance gene 2 [Solanum tuberosum]	GO:0005515(protein binding)	NA	NA	NA
Cluster5	Soltu.DM.10G026220	Soltu.DM.10G026220	4.37477	2.08611	1.06839	0.319	0.2	0	0	CAM-1	calmodulin-7, partial [Nicotiana attenuata]	GO:0005515(protein binding)	04016(MAPK signaling pathway - plant);04070(Phosphatidylinositol signaling system);04626(Plant-pathogen interaction)	K02183	NA
Cluster5	Soltu.DM.06G003120	Soltu.DM.06G003120	3.83649	1.64069	1.22549	0.257	0.095	0	4.06268e-305	FAD3	PREDICTED: omega-3 fatty acid desaturase, endoplasmic reticulum-like [Solanum tuberosum]	GO:0006629(lipid metabolic process);GO:0006633(fatty acid biosynthetic process);GO:0006636(unsaturated fatty acid biosynthetic process);GO:0009266(response to temperature stimulus);GO:0009507(chloroplast);GO:0009941(chloroplast envelope);GO:0016021(integral component of membrane);GO:0016717(oxidoreductase activity, acting on paired donors, with oxidation of a pair of donors resulting in the reduc…	NA	NA	NA
Cluster5	Soltu.DM.04G019410	Soltu.DM.04G019410	3.94389	1.85459	1.08852	0.312	0.167	0	7.01335e-304	IQD1	PREDICTED: protein IQ-DOMAIN 1-like isoform X2 [Solanum tuberosum]	GO:0005516(calmodulin binding);GO:0005634(nucleus);GO:0005886(plasma membrane);GO:0008150(biological_process)	03015(mRNA surveillance pathway)	K14411	NA
Cluster5	Soltu.DM.03G024040	Soltu.DM.03G024040	2.83558	1.43375	0.983854	0.303	0.115	4.4901e-302	1.49439e-297	ABCG11	PREDICTED: ABC transporter G family member 11-like [Solanum tuberosum]	GO:0005886(plasma membrane);GO:0015245(fatty acid transmembrane transporter activity);GO:0016021(integral component of membrane);GO:0042626(ATPase activity, coupled to transmembrane movement of substances)	02010(ABC transporters)	K05681	NA
Cluster5	Soltu.DM.05G013420	Soltu.DM.05G013420	2.65202	1.40544	0.916072	0.282	0.142	8.60435e-273	2.8637e-268	ABCG32	PREDICTED: ABC transporter G family member 32 [Solanum tuberosum]	GO:0005886(plasma membrane);GO:0016021(integral component of membrane);GO:0042626(ATPase activity, coupled to transmembrane movement of substances)	NA	NA	NA
Cluster5	Soltu.DM.06G029310	Soltu.DM.06G029310	4.17558	2.16084	0.950387	0.367	0.207	9.24649e-273	3.07742e-268	YAB2	putative axial regulator YABBY 2 isoform X2 [Solanum pennellii]	GO:0003677(DNA binding);GO:0003700(DNA binding transcription factor activity);GO:0005634(nucleus);GO:0006355(regulation of transcription, DNA-templated);GO:0007275(multicellular organism development);GO:0010158(abaxial cell fate specification);GO:0046872(metal ion binding)	NA	NA	NA
Cluster5	Soltu.DM.03G018120	Soltu.DM.03G018120	3.26688	1.71873	0.926572	0.289	0.18	3.90097e-266	1.29832e-261	At1g76660	PREDICTED: uncharacterized protein LOC102583548 [Solanum tuberosum]	GO:0003674(molecular_function);GO:0005886(plasma membrane);GO:0008150(biological_process)	NA	NA	NA
Cluster5	Soltu.DM.01G046570	Soltu.DM.01G046570	3.27645	1.83292	0.837991	0.327	0.206	3.44896e-260	1.14788e-255	NPY2	PREDICTED: BTB/POZ domain-containing protein NPY2 [Solanum tuberosum]	GO:0005886(plasma membrane);GO:0009416(response to light stimulus);GO:0009958(positive gravitropism);GO:0016567(protein ubiquitination);GO:0071944(cell periphery)	03050(Proteasome)	K03063	NA
Cluster5	Soltu.DM.10G000240	Soltu.DM.10G000240	3.91155	2.09429	0.901277	0.289	0.209	6.78167e-260	2.25708e-255	guaA	PREDICTED: DNA-3-methyladenine glycosylase 1-like [Solanum tuberosum]	GO:0005634(nucleus);GO:0006281(DNA repair);GO:0006284(base-excision repair);GO:0008725(DNA-3-methyladenine glycosylase activity)	03410(Base excision repair)	K01246	EC:3.2.2.20
Cluster5	Soltu.DM.01G048820	Soltu.DM.01G048820	2.38158	1.37146	0.796202	0.256	0.099	1.0892e-245	3.62509e-241	LACS2	PREDICTED: long chain acyl-CoA synthetase 2 [Solanum tuberosum]	GO:0003824(catalytic activity);GO:0004467(long-chain fatty acid-CoA ligase activity);GO:0005524(ATP binding);GO:0005634(nucleus);GO:0005783(endoplasmic reticulum);GO:0006631(fatty acid metabolic process);GO:0006633(fatty acid biosynthetic process);GO:0008152(metabolic process);GO:0009506(plasmodesma);GO:0010025(wax biosynthetic process);GO:0010143(cutin biosynthetic process);GO:0010311(lateral ro…	00061(Fatty acid biosynthesis);00071(Fatty acid degradation);04146(Peroxisome)	K01897	EC:6.2.1.3
Cluster5	Soltu.DM.06G029820	Soltu.DM.06G029820	4.21217	2.29216	0.877858	0.306	0.141	6.32375e-232	2.10467e-227	FAR3	PREDICTED: fatty acyl-CoA reductase 3 [Solanum tuberosum]	GO:0010345(suberin biosynthetic process);GO:0035336(long-chain fatty-acyl-CoA metabolic process);GO:0043231(intracellular membrane-bounded organelle);GO:0080019(fatty-acyl-CoA reductase (alcohol-forming) activity)	00073(Cutin, suberine and wax biosynthesis);04146(Peroxisome)	K13356	EC:1.2.1.84
Cluster5	Soltu.DM.01G048060	Soltu.DM.01G048060	2.76264	1.83748	0.58832	0.278	0.246	3.84005e-224	1.27805e-219	RBP47	PREDICTED: DNA binding protein ACBF-like isoform X1 [Solanum tuberosum]	GO:0005634(nucleus);GO:0008143(poly(A) binding);GO:0010494(cytoplasmic stress granule);GO:0034605(cellular response to heat)	03013(RNA transport)	K03231	NA
Cluster5	Soltu.DM.01G050330	Soltu.DM.01G050330	2.60777	1.72333	0.59762	0.272	0.236	1.79473e-221	5.97321e-217	POSF21	PREDICTED: transcription factor RF2a [Solanum tuberosum]	GO:0003700(DNA binding transcription factor activity);GO:0005634(nucleus)	04016(MAPK signaling pathway - plant)	K20557	NA
Cluster5	Soltu.DM.12G010410	Soltu.DM.12G010410	3.59636	2.23377	0.687054	0.333	0.238	2.28914e-218	7.61871e-214	AAE13	PREDICTED: malonate--CoA ligase [Solanum tuberosum]	GO:0005634(nucleus);GO:0005739(mitochondrion);GO:0005829(cytosol);GO:0006633(fatty acid biosynthetic process);GO:0016020(membrane);GO:0016208(AMP binding);GO:0090409(malonyl-CoA synthetase activity);GO:0090410(malonate catabolic process)	00280(Valine, leucine and isoleucine degradation)	K18660	EC:6.2.1.-
Cluster5	Soltu.DM.07G001330	Soltu.DM.07G001330	2.52043	1.5614	0.690826	0.277	0.192	6.47144e-202	2.15382e-197	GAE1	PREDICTED: UDP-glucuronate 4-epimerase 1 [Solanum tuberosum]	GO:0003824(catalytic activity);GO:0005768(endosome);GO:0005794(Golgi apparatus);GO:0005802(trans-Golgi network);GO:0009225(nucleotide-sugar metabolic process);GO:0016021(integral component of membrane);GO:0032580(Golgi cisterna membrane);GO:0033481(galacturonate biosynthetic process);GO:0050378(UDP-glucuronate 4-epimerase activity);GO:0050829(defense response to Gram-negative bacterium);GO:005083…	00520(Amino sugar and nucleotide sugar metabolism)	K08679	EC:5.1.3.6
Cluster5	Soltu.DM.12G007150	Soltu.DM.12G007150	2.79116	1.65412	0.754799	0.28	0.173	4.05239e-199	1.34872e-194	ACC1	PREDICTED: acetyl-CoA carboxylase 1 [Solanum tuberosum]	GO:0003989(acetyl-CoA carboxylase activity);GO:0004075(biotin carboxylase activity);GO:0005524(ATP binding);GO:0005737(cytoplasm);GO:0005829(cytosol);GO:0005886(plasma membrane);GO:0009631(cold acclimation);GO:0009735(response to cytokinin);GO:0009793(embryo development ending in seed dormancy);GO:0009933(meristem structural organization);GO:0010072(primary shoot apical meristem specification);GO…	00620(Pyruvate metabolism);00640(Propanoate metabolism);00061(Fatty acid biosynthesis);00254(Aflatoxin biosynthesis)	K11262	EC:6.4.1.2;EC:6.3.4.14
Cluster5	Soltu.DM.12G026680	Soltu.DM.12G026680	3.18771	1.81642	0.811422	0.286	0.166	1.42452e-175	4.74108e-171	YAB5	PREDICTED: axial regulator YABBY 5-like [Solanum tuberosum]	GO:0003677(DNA binding);GO:0003700(DNA binding transcription factor activity);GO:0005515(protein binding);GO:0005634(nucleus);GO:0006355(regulation of transcription, DNA-templated);GO:0009944(polarity specification of adaxial/abaxial axis);GO:0045165(cell fate commitment);GO:0046872(metal ion binding);GO:1902183(regulation of shoot apical meristem development);GO:2000024(regulation of leaf develo…	NA	NA	NA
Cluster5	Soltu.DM.11G008460	Soltu.DM.11G008460	3.05628	2.05153	0.575081	0.259	0.228	2.75785e-150	9.17867e-146	ubq-1	Polyubiquitin-A [Zea mays]	GO:0003674(molecular_function);GO:0005575(cellular_component);GO:0008150(biological_process)	NA	NA	NA
Cluster5	Soltu.DM.09G028450	Soltu.DM.09G028450	2.63957	1.7174	0.620076	0.259	0.194	4.18534e-148	1.39296e-143	At5g48900	PREDICTED: probable pectate lyase 8 [Solanum tuberosum]	GO:0005576(extracellular region);GO:0016829(lyase activity);GO:0030570(pectate lyase activity);GO:0045490(pectin catabolic process);GO:0046872(metal ion binding)	00040(Pentose and glucuronate interconversions)	K01728	EC:4.2.2.2
Cluster5	Soltu.DM.01G028880	Soltu.DM.01G028880	2.80499	1.95247	0.522696	0.276	0.237	2.13791e-135	7.11538e-131	--	PREDICTED: uncharacterized protein LOC102583788 [Solanum tuberosum]	GO:0003674(molecular_function);GO:0009651(response to salt stress);GO:0009737(response to abscisic acid)	NA	NA	NA
Cluster6	Soltu.DM.06G029820	Soltu.DM.06G029820	12.7839	2.06543	2.62982	0.689	0.114	0	0	FAR3	PREDICTED: fatty acyl-CoA reductase 3 [Solanum tuberosum]	GO:0010345(suberin biosynthetic process);GO:0035336(long-chain fatty-acyl-CoA metabolic process);GO:0043231(intracellular membrane-bounded organelle);GO:0080019(fatty-acyl-CoA reductase (alcohol-forming) activity)	00073(Cutin, suberine and wax biosynthesis);04146(Peroxisome)	K13356	EC:1.2.1.84
Cluster6	Soltu.DM.08G001640	Soltu.DM.08G001640	20.2554	3.30898	2.61385	0.644	0.243	0	0	pat2-k3	PREDICTED: patatin-T5-like [Solanum tuberosum]	GO:0004620(phospholipase activity);GO:0005737(cytoplasm);GO:0016020(membrane);GO:0047372(acylglycerol lipase activity)	NA	NA	NA
Cluster6	Soltu.DM.04G033800	Soltu.DM.04G033800	6.16859	1.09439	2.49481	0.457	0.048	0	0	SCPL11	PREDICTED: serine carboxypeptidase-like 11 [Solanum tuberosum]	GO:0004185(serine-type carboxypeptidase activity);GO:0016747(transferase activity, transferring acyl groups other than amino-acyl groups);GO:0019748(secondary metabolic process);GO:0051603(proteolysis involved in cellular protein catabolic process)	NA	NA	NA
Cluster6	Soltu.DM.10G020990	Soltu.DM.10G020990	9.60941	1.88844	2.34725	0.403	0.108	0	0	PALA	phenylalanine ammonia-lyase [Solanum pennellii]	GO:0005515(protein binding);GO:0005737(cytoplasm);GO:0006559(L-phenylalanine catabolic process);GO:0006952(defense response);GO:0006979(response to oxidative stress);GO:0009555(pollen development);GO:0009611(response to wounding);GO:0009699(phenylpropanoid biosynthetic process);GO:0009800(cinnamic acid biosynthetic process);GO:0009819(drought recovery);GO:0010224(response to UV-B);GO:0045548(phen…	00360(Phenylalanine metabolism);00940(Phenylpropanoid biosynthesis)	K10775	EC:4.3.1.24
Cluster6	Soltu.DM.12G027950	Soltu.DM.12G027950	5.42233	1.17634	2.2046	0.437	0.049	0	0	TET7	PREDICTED: tetraspanin-8-like [Solanum tuberosum]	GO:0003674(molecular_function);GO:0005576(extracellular region);GO:0005794(Golgi apparatus);GO:0005886(plasma membrane);GO:0007568(aging);GO:0009506(plasmodesma);GO:0016020(membrane);GO:0016021(integral component of membrane);GO:0050829(defense response to Gram-negative bacterium);GO:0099402(plant organ development)	NA	NA	NA
Cluster6	Soltu.DM.12G004630	Soltu.DM.12G004630	4.49237	0.985612	2.18838	0.381	0.033	0	0	PILS1	protein PIN-LIKES 3-like [Solanum pennellii]	GO:0005789(endoplasmic reticulum membrane);GO:0009672(auxin:proton symporter activity);GO:0009733(response to auxin);GO:0009734(auxin-activated signaling pathway);GO:0009926(auxin polar transport);GO:0016021(integral component of membrane);GO:0055085(transmembrane transport)	NA	NA	NA
Cluster6	Soltu.DM.04G007210	Soltu.DM.04G007210	8.50956	1.88595	2.17379	0.446	0.148	0	0	CSE	PREDICTED: caffeoylshikimate esterase-like [Solanum tuberosum]	GO:0006629(lipid metabolic process);GO:0016020(membrane);GO:0016298(lipase activity)	00561(Glycerolipid metabolism)	K01054	EC:3.1.1.23
Cluster6	Soltu.DM.02G026040	Soltu.DM.02G026040	8.64801	1.92247	2.1694	0.553	0.185	0	0	At5g16150	PREDICTED: plastidic glucose transporter 4 [Solanum tuberosum]	GO:0005351(carbohydrate:proton symporter activity);GO:0005355(glucose transmembrane transporter activity);GO:0005887(integral component of plasma membrane);GO:0046323(glucose import)	NA	NA	NA
Cluster6	Soltu.DM.04G019850	Soltu.DM.04G019850	15.2097	3.39266	2.1645	0.703	0.208	0	0	At5g33370	PREDICTED: GDSL esterase/lipase At5g33370-like [Solanum tuberosum]	GO:0005576(extracellular region);GO:0016042(lipid catabolic process);GO:0016788(hydrolase activity, acting on ester bonds);GO:0042335(cuticle development);GO:0052689(carboxylic ester hydrolase activity)	00561(Glycerolipid metabolism)	K00679	EC:2.3.1.158
Cluster6	Soltu.DM.10G016540	Soltu.DM.10G016540	11.9766	2.67826	2.16085	0.747	0.198	0	0	At5g37450	PREDICTED: probable LRR receptor-like serine/threonine-protein kinase At1g06840 isoform X1 [Solanum tuberosum]	GO:0004674(protein serine/threonine kinase activity);GO:0005524(ATP binding);GO:0005886(plasma membrane);GO:0006468(protein phosphorylation);GO:0007169(transmembrane receptor protein tyrosine kinase signaling pathway);GO:0009507(chloroplast);GO:0009755(hormone-mediated signaling pathway);GO:0016301(kinase activity)	NA	NA	NA
Cluster6	Soltu.DM.09G000480	Soltu.DM.09G000480	9.73094	2.34753	2.05144	0.66	0.227	0	0	LAX2	PREDICTED: auxin transporter-like protein 2 [Solanum tuberosum]	GO:0003333(amino acid transmembrane transport);GO:0005886(plasma membrane);GO:0015171(amino acid transmembrane transporter activity)	04075(Plant hormone signal transduction)	K13946	NA
Cluster6	Soltu.DM.03G001010	Soltu.DM.03G001010	4.34583	1.12172	1.95392	0.338	0.043	0	0	At5g45670	PREDICTED: GDSL esterase/lipase At5g45670-like [Solanum tuberosum]	GO:0016298(lipase activity)	00561(Glycerolipid metabolism)	K00679	EC:2.3.1.158
Cluster6	Soltu.DM.11G008290	Soltu.DM.11G008290	4.38928	1.13773	1.94782	0.44	0.065	0	0	wdr44	PREDICTED: U4/U6 small nuclear ribonucleoprotein Prp4 [Solanum tuberosum]	GO:0000159(protein phosphatase type 2A complex);GO:0005634(nucleus);GO:0005834(heterotrimeric G-protein complex);GO:0007165(signal transduction);GO:0019888(protein phosphatase regulator activity)	NA	NA	NA
Cluster6	Soltu.DM.07G024630	Soltu.DM.07G024630	3.78312	0.993441	1.92907	0.389	0.046	0	0	BGLU18	PREDICTED: beta-glucosidase 18-like [Solanum tuberosum]	GO:0008422(beta-glucosidase activity);GO:1901657(glycosyl compound metabolic process)	00500(Starch and sucrose metabolism);00460(Cyanoamino acid metabolism);00940(Phenylpropanoid biosynthesis)	K05350	EC:3.2.1.21
Cluster6	Soltu.DM.10G003260	Soltu.DM.10G003260	5.88441	1.55135	1.92337	0.487	0.111	0	0	GLO1	PREDICTED: peroxisomal (S)-2-hydroxy-acid oxidase GLO1-like [Solanum tuberosum]	GO:0005634(nucleus);GO:0005777(peroxisome);GO:0005829(cytosol);GO:0008891(glycolate oxidase activity);GO:0009506(plasmodesma);GO:0009507(chloroplast);GO:0009570(chloroplast stroma);GO:0009735(response to cytokinin);GO:0009854(oxidative photosynthetic carbon pathway);GO:0010181(FMN binding);GO:0016020(membrane);GO:0016491(oxidoreductase activity);GO:0022626(cytosolic ribosome);GO:0042742(defense r…	00630(Glyoxylate and dicarboxylate metabolism);04146(Peroxisome)	K11517	EC:1.1.3.15
Cluster6	Soltu.DM.06G029160	Soltu.DM.06G029160	4.10771	1.09871	1.90252	0.419	0.054	0	0	BACOVA_02659	PREDICTED: beta-glucosidase BoGH3B-like isoform X1 [Solanum tuberosum]	GO:0008422(beta-glucosidase activity);GO:0009251(glucan catabolic process)	00500(Starch and sucrose metabolism);00460(Cyanoamino acid metabolism);00940(Phenylpropanoid biosynthesis)	K05349	EC:3.2.1.21
Cluster6	Soltu.DM.08G022530	Soltu.DM.08G022530	5.33104	1.4485	1.87985	0.493	0.087	0	0	ABCB2	PREDICTED: ABC transporter B family member 2-like [Solanum tuberosum]	GO:0016021(integral component of membrane);GO:0042626(ATPase activity, coupled to transmembrane movement of substances);GO:0055085(transmembrane transport)	02010(ABC transporters)	K05658	EC:3.6.3.44
Cluster6	Soltu.DM.01G029600	Soltu.DM.01G029600	7.77496	2.11952	1.8751	0.493	0.121	0	0	CER1	PREDICTED: protein ECERIFERUM 1-like [Solanum tuberosum]	GO:0005783(endoplasmic reticulum);GO:0010025(wax biosynthetic process);GO:0010143(cutin biosynthetic process);GO:0043668(exine);GO:0048653(anther development)	00073(Cutin, suberine and wax biosynthesis)	K15404	EC:4.1.99.5
Cluster6	Soltu.DM.08G020320	Soltu.DM.08G020320	4.48278	1.22446	1.87225	0.308	0.095	0	0	At4g19185	WAT1-related protein At4g19185-like isoform X3 [Solanum pennellii]	GO:0005886(plasma membrane);GO:0006810(transport);GO:0022857(transmembrane transporter activity)	NA	NA	NA
Cluster6	Soltu.DM.10G004720	Soltu.DM.10G004720	5.43083	1.48838	1.86743	0.342	0.07	0	0	At5g45960	PREDICTED: GDSL esterase/lipase At5g45960-like [Solanum tuberosum]	GO:0005576(extracellular region);GO:0016042(lipid catabolic process);GO:0016298(lipase activity);GO:0016788(hydrolase activity, acting on ester bonds);GO:0052689(carboxylic ester hydrolase activity)	00561(Glycerolipid metabolism)	K00679	EC:2.3.1.158
Cluster6	Soltu.DM.01G000790	Soltu.DM.01G000790	4.80947	1.32823	1.85637	0.336	0.069	0	0	PCR2	PREDICTED: protein PLANT CADMIUM RESISTANCE 2-like [Solanum tuberosum]	GO:0003674(molecular_function);GO:0005737(cytoplasm);GO:0005886(plasma membrane);GO:0006979(response to oxidative stress);GO:0016021(integral component of membrane)	NA	NA	NA
Cluster6	Soltu.DM.11G001980	Soltu.DM.11G001980	4.48725	1.24706	1.84731	0.447	0.061	0	0	N	PREDICTED: TMV resistance protein N-like [Solanum tuberosum]	GO:0005515(protein binding)	04016(MAPK signaling pathway - plant);04626(Plant-pathogen interaction)	K13414	EC:2.7.11.25
Cluster6	Soltu.DM.08G006050	Soltu.DM.08G006050	2.98716	0.844765	1.82215	0.329	0.021	0	0	FH1	PREDICTED: formin-like protein 2 [Solanum tuberosum]	GO:0003779(actin binding);GO:0005515(protein binding);GO:0005618(cell wall);GO:0005634(nucleus);GO:0005886(plasma membrane);GO:0016020(membrane);GO:0016021(integral component of membrane);GO:0030036(actin cytoskeleton organization);GO:0045010(actin nucleation);GO:0051015(actin filament binding);GO:0051016(barbed-end actin filament capping)	04933(AGE-RAGE signaling pathway in diabetic complications)	K05740	NA
Cluster6	Soltu.DM.03G027940	Soltu.DM.03G027940	8.64858	2.4846	1.79945	0.512	0.212	0	0	--	PREDICTED: uncharacterized protein LOC102586791 [Solanum tuberosum]	GO:0003674(molecular_function);GO:0005634(nucleus)	NA	NA	NA
Cluster6	Soltu.DM.07G003170	Soltu.DM.07G003170	4.38325	1.26109	1.79734	0.344	0.063	0	0	HHP1	PREDICTED: heptahelical transmembrane protein 1-like [Solanum tuberosum]	GO:0009725(response to hormone)	NA	NA	NA
Cluster6	Soltu.DM.11G023930	Soltu.DM.11G023930	3.623	1.05241	1.78349	0.317	0.043	0	0	8HGO	PREDICTED: alcohol dehydrogenase-like [Solanum tuberosum]	GO:0004022(alcohol dehydrogenase (NAD) activity);GO:0005737(cytoplasm);GO:0008270(zinc ion binding);GO:0055114(oxidation-reduction process)	00010(Glycolysis / Gluconeogenesis);00071(Fatty acid degradation);00350(Tyrosine metabolism)	K00121	EC:1.1.1.284;EC:1.1.1.1
Cluster6	Soltu.DM.11G001840	Soltu.DM.11G001840	5.28793	1.55449	1.76626	0.466	0.076	0	0	N	N-like putative resistance gene 2 [Solanum tuberosum]	GO:0005515(protein binding)	NA	NA	NA
Cluster6	Soltu.DM.05G011870	Soltu.DM.05G011870	6.87358	2.02958	1.75988	0.528	0.136	0	0	LTPG1	PREDICTED: non-specific lipid transfer protein GPI-anchored 1 [Solanum tuberosum]	GO:0005576(extracellular region);GO:0005783(endoplasmic reticulum);GO:0005794(Golgi apparatus);GO:0005886(plasma membrane);GO:0006869(lipid transport);GO:0008289(lipid binding);GO:0009505(plant-type cell wall);GO:0031225(anchored component of membrane);GO:0042335(cuticle development);GO:0046658(anchored component of plasma membrane);GO:0050832(defense response to fungus)	NA	NA	NA
Cluster6	Soltu.DM.09G030440	Soltu.DM.09G030440	9.1665	2.78101	1.72076	0.55	0.239	0	0	--	cell wall protein [Solanum tuberosum]	NA	NA	NA	NA
Cluster6	Soltu.DM.01G041520	Soltu.DM.01G041520	4.97892	1.5259	1.70617	0.49	0.099	0	0	At5g49770	PREDICTED: probable leucine-rich repeat receptor-like protein kinase At5g49770 isoform X1 [Solanum tuberosum]	GO:0004674(protein serine/threonine kinase activity);GO:0005524(ATP binding);GO:0005576(extracellular region);GO:0005773(vacuole);GO:0005886(plasma membrane);GO:0006468(protein phosphorylation);GO:0016021(integral component of membrane);GO:0016301(kinase activity);GO:0007169(transmembrane receptor protein tyrosine kinase signaling pathway);GO:0016310(phosphorylation)	NA	NA	NA
Cluster6	Soltu.DM.08G017240	Soltu.DM.08G017240	2.86135	0.891482	1.68242	0.317	0.027	0	0	--	PREDICTED: uncharacterized protein LOC102588389 isoform X2 [Solanum tuberosum]	NA	NA	NA	NA
Cluster6	Soltu.DM.10G028620	Soltu.DM.10G028620	6.38954	1.99977	1.67588	0.527	0.122	0	0	At4g27190	PREDICTED: probable disease resistance protein At4g27220, partial [Solanum tuberosum]	GO:0005524(ATP binding);GO:0005739(mitochondrion);GO:0006952(defense response);GO:0043531(ADP binding);GO:0005886(plasma membrane);GO:0007165(signal transduction);GO:0016021(integral component of membrane)	04626(Plant-pathogen interaction)	K13459	NA
Cluster6	Soltu.DM.10G028670	Soltu.DM.10G028670	6.13878	1.92296	1.67462	0.575	0.116	0	0	#N/A	uncharacterized protein LOC101267108 [Solanum lycopersicum]	GO:0005524(ATP binding);GO:0005575(cellular_component);GO:0006952(defense response);GO:0043531(ADP binding)	04626(Plant-pathogen interaction)	K13459	NA
Cluster6	Soltu.DM.01G020460	Soltu.DM.01G020460	4.25129	1.33381	1.67235	0.322	0.078	0	0	At3g05640	PREDICTED: probable protein phosphatase 2C 34 [Solanum tuberosum]	GO:0004722(protein serine/threonine phosphatase activity);GO:0005515(protein binding);GO:0005886(plasma membrane);GO:0006470(protein dephosphorylation);GO:0009414(response to water deprivation);GO:0045926(negative regulation of growth);GO:0046872(metal ion binding);GO:1904526(regulation of microtubule binding)	NA	NA	NA
Cluster6	Soltu.DM.04G006460	Soltu.DM.04G006460	4.53102	1.44726	1.64652	0.452	0.083	0	0	RPP13L3	HJTR2GH1 protein [Solanum hjertingii]	GO:0005524(ATP binding);GO:0006952(defense response);GO:0043531(ADP binding)	04626(Plant-pathogen interaction)	K13457	NA
Cluster6	Soltu.DM.08G022140	Soltu.DM.08G022140	5.00382	1.60893	1.63692	0.489	0.1	0	0	ROC3	PREDICTED: homeobox-leucine zipper protein HDG5 isoform X1 [Solanum tuberosum]	GO:0003677(DNA binding);GO:0003700(DNA binding transcription factor activity);GO:0005515(protein binding);GO:0005634(nucleus);GO:0006351(transcription, DNA-templated);GO:0006355(regulation of transcription, DNA-templated);GO:0008289(lipid binding);GO:0009845(seed germination);GO:0009913(epidermal cell differentiation);GO:0043565(sequence-specific DNA binding);GO:0048497(maintenance of floral orga…	NA	NA	NA
Cluster6	Soltu.DM.07G001410	Soltu.DM.07G001410	9.84935	3.20028	1.62183	0.653	0.196	0	0	CER3	PREDICTED: protein ECERIFERUM 3 [Solanum tuberosum]	GO:0003824(catalytic activity);GO:0005506(iron ion binding);GO:0005789(endoplasmic reticulum membrane);GO:0005886(plasma membrane);GO:0006629(lipid metabolic process);GO:0006723(cuticle hydrocarbon biosynthetic process);GO:0008610(lipid biosynthetic process);GO:0010025(wax biosynthetic process);GO:0016020(membrane);GO:0016021(integral component of membrane);GO:0016491(oxidoreductase activity);GO:…	00073(Cutin, suberine and wax biosynthesis)	K15404	EC:4.1.99.5
Cluster6	Soltu.DM.07G022680	Soltu.DM.07G022680	3.60533	1.17518	1.61726	0.381	0.067	0	0	ICR4	PREDICTED: interactor of constitutive active ROPs 1-like [Solanum tuberosum]	GO:0003674(molecular_function);GO:0005576(extracellular region);GO:0008150(biological_process)	03013(RNA transport)	K03231	NA
Cluster6	Soltu.DM.08G015670	Soltu.DM.08G015670	7.53469	2.47772	1.60453	0.501	0.194	0	0	CER1	PREDICTED: protein ECERIFERUM 1-like [Solanum tuberosum]	GO:0005783(endoplasmic reticulum);GO:0010025(wax biosynthetic process);GO:0010143(cutin biosynthetic process);GO:0043668(exine);GO:0048653(anther development)	00073(Cutin, suberine and wax biosynthesis)	K15404	EC:4.1.99.5
Cluster6	Soltu.DM.04G019730	Soltu.DM.04G019730	5.30279	1.75258	1.59727	0.477	0.108	0	0	--	PREDICTED: uncharacterized protein LOC102579039 [Solanum tuberosum]	GO:0005576(extracellular region);GO:0008150(biological_process)	NA	NA	NA
Cluster6	Soltu.DM.06G000430	Soltu.DM.06G000430	4.28765	1.42622	1.58799	0.391	0.097	0	0	PME40	PREDICTED: pectinesterase-like isoform X1 [Solanum tuberosum]	GO:0030599(pectinesterase activity);GO:0046910(pectinesterase inhibitor activity);GO:0071944(cell periphery)	00040(Pentose and glucuronate interconversions)	K01051	EC:3.1.1.11
Cluster6	Soltu.DM.10G000400	Soltu.DM.10G000400	5.69374	1.89831	1.58466	0.533	0.119	0	0	PDF2	PREDICTED: homeobox-leucine zipper protein MERISTEM L1 [Solanum tuberosum]	GO:0003677(DNA binding);GO:0003700(DNA binding transcription factor activity);GO:0005515(protein binding);GO:0005634(nucleus);GO:0006351(transcription, DNA-templated);GO:0006355(regulation of transcription, DNA-templated);GO:0008289(lipid binding);GO:0009845(seed germination);GO:0009913(epidermal cell differentiation);GO:0043565(sequence-specific DNA binding);GO:0048497(maintenance of floral orga…	NA	NA	NA
Cluster6	Soltu.DM.11G023230	Soltu.DM.11G023230	2.87434	0.972269	1.56381	0.301	0.041	0	0	CYP92C6	PREDICTED: cytochrome P450 71A1-like [Solanum tuberosum]	GO:0016020(membrane);GO:0016709(oxidoreductase activity, acting on paired donors, with incorporation or reduction of molecular oxygen, NAD(P)H as one donor, and incorporation of one atom of oxygen);GO:0044550(secondary metabolite biosynthetic process)	00905(Brassinosteroid biosynthesis)	K20623	NA
Cluster6	Soltu.DM.12G007120	Soltu.DM.12G007120	5.2743	1.7904	1.5587	0.465	0.154	0	0	RAP2-4	PREDICTED: ethylene-responsive transcription factor RAP2-13 [Solanum tuberosum]	GO:0003677(DNA binding);GO:0003700(DNA binding transcription factor activity);GO:0005515(protein binding);GO:0005634(nucleus);GO:0006351(transcription, DNA-templated);GO:0006355(regulation of transcription, DNA-templated);GO:0006970(response to osmotic stress);GO:0009409(response to cold);GO:0009414(response to water deprivation);GO:0009416(response to light stimulus);GO:0009611(response to wound…	NA	NA	NA
Cluster6	Soltu.DM.11G004520	Soltu.DM.11G004520	3.25027	1.12848	1.52618	0.329	0.054	0	0	--	PREDICTED: protein NUCLEAR FUSION DEFECTIVE 4-like [Solanum tuberosum]	GO:0002239(response to oomycetes);GO:0003674(molecular_function);GO:0009506(plasmodesma);GO:0009507(chloroplast);GO:0016021(integral component of membrane);GO:0055085(transmembrane transport)	NA	NA	NA
Cluster6	Soltu.DM.05G026690	Soltu.DM.05G026690	3.99076	1.39392	1.51752	0.384	0.083	0	0	PIP2-2	PREDICTED: probable aquaporin PIP2-2 [Solanum tuberosum]	GO:0005773(vacuole);GO:0005887(integral component of plasma membrane);GO:0009506(plasmodesma);GO:0009992(cellular water homeostasis);GO:0015250(water channel activity);GO:0015254(glycerol channel activity);GO:0034220(ion transmembrane transport)	NA	NA	NA
Cluster6	Soltu.DM.07G001470	Soltu.DM.07G001470	3.21396	1.1252	1.51417	0.357	0.066	0	0	ATL13	PREDICTED: RING-H2 finger protein ATL13-like [Solanum tuberosum]	GO:0043161(proteasome-mediated ubiquitin-dependent protein catabolic process);GO:0061630(ubiquitin protein ligase activity)	NA	NA	NA
Cluster6	Soltu.DM.03G000410	Soltu.DM.03G000410	3.2642	1.15573	1.49793	0.288	0.051	0	0	KCS20	PREDICTED: 3-ketoacyl-CoA synthase 11-like [Solanum tuberosum]	GO:0005634(nucleus);GO:0006633(fatty acid biosynthetic process);GO:0009409(response to cold);GO:0009416(response to light stimulus);GO:0009922(fatty acid elongase activity);GO:0016021(integral component of membrane);GO:0102336(3-oxo-arachidoyl-CoA synthase activity);GO:0102337(3-oxo-cerotoyl-CoA synthase activity);GO:0102338(3-oxo-lignoceronyl-CoA synthase activity);GO:0102756(very-long-chain 3-k…	00062(Fatty acid elongation)	K15397	EC:2.3.1.199
Cluster6	Soltu.DM.11G007720	Soltu.DM.11G007720	8.45922	3.06512	1.46458	0.585	0.238	0	0	At5g33370	PREDICTED: GDSL esterase/lipase At5g33370-like [Solanum tuberosum]	GO:0005576(extracellular region);GO:0016042(lipid catabolic process);GO:0016788(hydrolase activity, acting on ester bonds);GO:0042335(cuticle development);GO:0052689(carboxylic ester hydrolase activity)	00561(Glycerolipid metabolism)	K00679	EC:2.3.1.158
Cluster6	Soltu.DM.12G027980	Soltu.DM.12G027980	8.53492	3.11843	1.45256	0.63	0.177	0	0	WSD1	PREDICTED: O-acyltransferase WSD1-like [Solanum tuberosum]	GO:0004144(diacylglycerol O-acyltransferase activity);GO:0005886(plasma membrane);GO:0019432(triglyceride biosynthetic process);GO:0047196(long-chain-alcohol O-fatty-acyltransferase activity)	NA	NA	NA
Cluster6	Soltu.DM.07G021960	Soltu.DM.07G021960	4.15179	1.55748	1.41452	0.366	0.107	0	0	PDF1	PREDICTED: protodermal factor 1 [Solanum tuberosum]	GO:0005576(extracellular region);GO:0005634(nucleus)	00230(Purine metabolism);00240(Pyrimidine metabolism);03020(RNA polymerase)	K03006	EC:2.7.7.6
Cluster6	Soltu.DM.09G020630	Soltu.DM.09G020630	2.87952	1.11277	1.37168	0.303	0.066	0	0	At2g30550	PREDICTED: phospholipase A1-Igamma2, chloroplastic-like [Solanum tuberosum]	GO:0004620(phospholipase activity);GO:0004806(triglyceride lipase activity);GO:0006629(lipid metabolic process);GO:0008970(phosphatidylcholine 1-acylhydrolase activity);GO:0009507(chloroplast);GO:0016042(lipid catabolic process);GO:0016787(hydrolase activity);GO:0047714(galactolipase activity)	00220(Arginine biosynthesis);00564(Glycerophospholipid metabolism);00592(alpha-Linolenic acid metabolism)	K00145;K16818	EC:1.2.1.38;EC:3.1.1.32
Cluster6	Soltu.DM.03G002870	Soltu.DM.03G002870	4.12095	1.59845	1.3663	0.428	0.099	0	0	PDF2	PREDICTED: homeobox-leucine zipper protein MERISTEM L1-like [Solanum tuberosum]	GO:0003677(DNA binding);GO:0003700(DNA binding transcription factor activity);GO:0005515(protein binding);GO:0005634(nucleus);GO:0006351(transcription, DNA-templated);GO:0006355(regulation of transcription, DNA-templated);GO:0008289(lipid binding);GO:0009845(seed germination);GO:0009913(epidermal cell differentiation);GO:0043565(sequence-specific DNA binding);GO:0048497(maintenance of floral orga…	NA	NA	NA
Cluster6	Soltu.DM.09G010750	Soltu.DM.09G010750	7.43377	2.89157	1.36224	0.561	0.242	0	0	LTP1	PREDICTED: non-specific lipid-transfer protein 1-like [Solanum tuberosum]	GO:0005516(calmodulin binding);GO:0005576(extracellular region);GO:0005886(plasma membrane);GO:0006869(lipid transport);GO:0008289(lipid binding);GO:0009505(plant-type cell wall);GO:0009534(chloroplast thylakoid);GO:0048046(apoplast);GO:0071555(cell wall organization)	NA	NA	NA
Cluster6	Soltu.DM.10G026110	Soltu.DM.10G026110	3.52076	1.38	1.35121	0.297	0.118	0	0	DTX24	PREDICTED: protein DETOXIFICATION 24 [Solanum tuberosum]	GO:0006855(drug transmembrane transport)	NA	NA	NA
Cluster6	Soltu.DM.06G007170	Soltu.DM.06G007170	2.40357	0.943004	1.34984	0.272	0.04	0	0	--	PREDICTED: EPIDERMAL PATTERNING FACTOR-like protein 2 [Solanum tuberosum]	GO:0010052(guard cell differentiation)	NA	NA	NA
Cluster6	Soltu.DM.05G000010	Soltu.DM.05G000010	3.49444	1.37752	1.34298	0.342	0.085	0	0	KCS20	PREDICTED: 3-ketoacyl-CoA synthase 20-like [Solanum tuberosum]	GO:0005634(nucleus);GO:0006633(fatty acid biosynthetic process);GO:0009409(response to cold);GO:0009416(response to light stimulus);GO:0009922(fatty acid elongase activity);GO:0016021(integral component of membrane);GO:0102336(3-oxo-arachidoyl-CoA synthase activity);GO:0102337(3-oxo-cerotoyl-CoA synthase activity);GO:0102338(3-oxo-lignoceronyl-CoA synthase activity);GO:0102756(very-long-chain 3-k…	00062(Fatty acid elongation)	K15397	EC:2.3.1.199
Cluster6	Soltu.DM.01G041500	Soltu.DM.01G041500	2.38198	0.960172	1.3108	0.311	0.049	0	0	--	PREDICTED: probable leucine-rich repeat receptor-like protein kinase At5g49770 isoform X2 [Solanum tuberosum]	GO:0004674(protein serine/threonine kinase activity);GO:0005524(ATP binding);GO:0005576(extracellular region);GO:0006468(protein phosphorylation);GO:0007169(transmembrane receptor protein tyrosine kinase signaling pathway);GO:0016301(kinase activity);GO:0016310(phosphorylation)	NA	NA	NA
Cluster6	Soltu.DM.02G027190	Soltu.DM.02G027190	3.46472	1.4006	1.3067	0.313	0.105	0	0	XTH7	PREDICTED: probable xyloglucan endotransglucosylase/hydrolase protein 7 [Solanum tuberosum]	GO:0004553(hydrolase activity, hydrolyzing O-glycosyl compounds);GO:0005576(extracellular region);GO:0005618(cell wall);GO:0010411(xyloglucan metabolic process);GO:0016762(xyloglucan:xyloglucosyl transferase activity);GO:0016798(hydrolase activity, acting on glycosyl bonds);GO:0042546(cell wall biogenesis);GO:0048046(apoplast);GO:0071555(cell wall organization)	NA	NA	NA
Cluster6	Soltu.DM.02G019660	Soltu.DM.02G019660	4.15075	1.68181	1.30336	0.421	0.171	0	0	CRK8	putative receptor-like protein kinase At4g00960 isoform X1 [Solanum lycopersicum]	GO:0004674(protein serine/threonine kinase activity);GO:0005886(plasma membrane);GO:0006468(protein phosphorylation);GO:0006952(defense response);GO:0009506(plasmodesma)	NA	NA	NA
Cluster6	Soltu.DM.03G016820	Soltu.DM.03G016820	5.70424	2.33017	1.2916	0.477	0.238	0	0	BAG1	PREDICTED: BAG family molecular chaperone regulator 1 [Solanum tuberosum]	GO:0005515(protein binding);GO:0005634(nucleus);GO:0005739(mitochondrion);GO:0005829(cytosol);GO:0051087(chaperone binding);GO:0071629(cytoplasm protein quality control by the ubiquitin-proteasome system)	04141(Protein processing in endoplasmic reticulum)	K09555	NA
Cluster6	Soltu.DM.11G018820	Soltu.DM.11G018820	2.71951	1.11679	1.28399	0.345	0.069	0	0	RPPL1	PREDICTED: putative disease resistance protein At3g14460 [Solanum tuberosum]	GO:0005515(protein binding);GO:0005524(ATP binding);GO:0005576(extracellular region);GO:0006952(defense response);GO:0043531(ADP binding)	03040(Spliceosome)	K12818	EC:3.6.4.13
Cluster6	Soltu.DM.01G040510	Soltu.DM.01G040510	2.67259	1.10045	1.28015	0.31	0.071	0	0	--	PREDICTED: uncharacterized protein LOC102588001 [Solanum tuberosum]	GO:0005737(cytoplasm);GO:0010090(trichome morphogenesis)	NA	NA	NA
Cluster6	Soltu.DM.02G025730	Soltu.DM.02G025730	3.7257	1.53491	1.27936	0.373	0.103	0	0	CUT1	PREDICTED: 3-ketoacyl-CoA synthase 6 [Solanum tuberosum]	GO:0000038(very long-chain fatty acid metabolic process);GO:0005783(endoplasmic reticulum);GO:0005789(endoplasmic reticulum membrane);GO:0006633(fatty acid biosynthetic process);GO:0009409(response to cold);GO:0009416(response to light stimulus);GO:0009826(unidimensional cell growth);GO:0010025(wax biosynthetic process);GO:0016021(integral component of membrane);GO:0042335(cuticle development);GO…	00062(Fatty acid elongation)	K15397	EC:2.3.1.199
Cluster6	Soltu.DM.03G007660	Soltu.DM.03G007660	3.03857	1.27607	1.25168	0.338	0.129	0	0	AVT1I	PREDICTED: vacuolar amino acid transporter 1-like [Solanum tuberosum]	GO:0003333(amino acid transmembrane transport);GO:0015171(amino acid transmembrane transporter activity)	NA	NA	NA
Cluster6	Soltu.DM.01G046570	Soltu.DM.01G046570	4.47565	1.88887	1.24457	0.45	0.197	0	0	NPY2	PREDICTED: BTB/POZ domain-containing protein NPY2 [Solanum tuberosum]	GO:0005886(plasma membrane);GO:0009416(response to light stimulus);GO:0009958(positive gravitropism);GO:0016567(protein ubiquitination);GO:0071944(cell periphery)	03050(Proteasome)	K03063	NA
Cluster6	Soltu.DM.06G033950	Soltu.DM.06G033950	2.54558	1.07676	1.2413	0.287	0.063	0	0	At3g07010	PREDICTED: probable pectate lyase 8 [Solanum tuberosum]	GO:0005576(extracellular region);GO:0016829(lyase activity);GO:0030570(pectate lyase activity);GO:0045490(pectin catabolic process);GO:0046872(metal ion binding)	00040(Pentose and glucuronate interconversions)	K01728	EC:4.2.2.2
Cluster6	Soltu.DM.10G028520	Soltu.DM.10G028520	4.43294	1.88392	1.23453	0.474	0.165	0	0	At1g61190	PREDICTED: probable disease resistance protein At4g27220, partial [Solanum tuberosum]	GO:0005524(ATP binding);GO:0005575(cellular_component);GO:0006952(defense response);GO:0043531(ADP binding)	04626(Plant-pathogen interaction)	K13459	NA
Cluster6	Soltu.DM.09G029490	Soltu.DM.09G029490	4.57943	1.95292	1.22954	0.365	0.139	0	0	CER26	PREDICTED: protein ECERIFERUM 26 [Solanum tuberosum]	GO:0005737(cytoplasm);GO:0005829(cytosol);GO:0010025(wax biosynthetic process);GO:0016740(transferase activity);GO:0016747(transferase activity, transferring acyl groups other than amino-acyl groups);GO:0042761(very long-chain fatty acid biosynthetic process);GO:0071555(cell wall organization)	00940(Phenylpropanoid biosynthesis);00945(Stilbenoid, diarylheptanoid and gingerol biosynthesis);00941(Flavonoid biosynthesis)	K13065	EC:2.3.1.133
Cluster6	Soltu.DM.08G021600	Soltu.DM.08G021600	3.0999	1.32299	1.22841	0.322	0.083	0	0	RGA1	PREDICTED: putative disease resistance protein RGA1 [Solanum tuberosum]	NA	NA	NA	NA
Cluster6	Soltu.DM.08G024760	Soltu.DM.08G024760	2.25932	0.965908	1.22593	0.286	0.053	0	0	--	PREDICTED: uncharacterized protein LOC102588817 [Solanum tuberosum]	GO:0003674(molecular_function);GO:0005634(nucleus);GO:0008150(biological_process)	NA	NA	NA
Cluster6	Soltu.DM.04G029620	Soltu.DM.04G029620	3.58677	1.5427	1.21723	0.324	0.083	0	0	--	PREDICTED: uncharacterized protein LOC102605844 [Solanum tuberosum]	GO:0005634(nucleus);GO:0008150(biological_process);GO:0016874(ligase activity)	NA	NA	NA
Cluster6	Soltu.DM.07G002680	Soltu.DM.07G002680	2.89594	1.25072	1.21127	0.262	0.075	0	0	--	PREDICTED: uncharacterized protein LOC102586868 isoform X2 [Solanum tuberosum]	NA	NA	NA	NA
Cluster6	Soltu.DM.06G025880	Soltu.DM.06G025880	4.18889	1.81254	1.20855	0.369	0.126	0	0	GASA6	PREDICTED: gibberellin-regulated protein 6-like [Solanum tuberosum]	GO:0003674(molecular_function);GO:0005576(extracellular region);GO:0009739(response to gibberellin);GO:0009740(gibberellic acid mediated signaling pathway);GO:0009744(response to sucrose);GO:0009749(response to glucose);GO:0009750(response to fructose);GO:0080167(response to karrikin)	00563(Glycosylphosphatidylinositol(GPI)-anchor biosynthesis)	K03860	NA
Cluster6	Soltu.DM.02G019930	Soltu.DM.02G019930	3.93146	1.70756	1.20313	0.311	0.106	0	0	CYP77A3	PREDICTED: cytochrome P450 77A1 [Solanum tuberosum]	GO:0016020(membrane);GO:0016709(oxidoreductase activity, acting on paired donors, with incorporation or reduction of molecular oxygen, NAD(P)H as one donor, and incorporation of one atom of oxygen);GO:0044550(secondary metabolite biosynthetic process)	00591(Linoleic acid metabolism);00380(Tryptophan metabolism);00232(Caffeine metabolism)	K07409	EC:1.14.14.1
Cluster6	Soltu.DM.08G015830	Soltu.DM.08G015830	2.74708	1.19546	1.20033	0.301	0.079	0	0	FDH	PREDICTED: 3-ketoacyl-CoA synthase 10 [Solanum tuberosum]	GO:0000038(very long-chain fatty acid metabolic process);GO:0005634(nucleus);GO:0005783(endoplasmic reticulum);GO:0005789(endoplasmic reticulum membrane);GO:0006633(fatty acid biosynthetic process);GO:0008610(lipid biosynthetic process);GO:0009409(response to cold);GO:0009416(response to light stimulus);GO:0009913(epidermal cell differentiation);GO:0016020(membrane);GO:0016021(integral component …	00062(Fatty acid elongation)	K15397	EC:2.3.1.199
Cluster6	Soltu.DM.02G031540	Soltu.DM.02G031540	2.10632	0.924412	1.18812	0.269	0.049	0	0	MYB106	PREDICTED: myb-related protein 306-like [Solanum tuberosum]	GO:0000902(cell morphogenesis);GO:0000981(RNA polymerase II transcription factor activity, sequence-specific DNA binding);GO:0001135(transcription factor activity, RNA polymerase II transcription factor recruiting);GO:0003677(DNA binding);GO:0003700(DNA binding transcription factor activity);GO:0005634(nucleus);GO:0006351(transcription, DNA-templated);GO:0006355(regulation of transcription, DNA-t…	NA	NA	NA
Cluster6	Soltu.DM.04G019410	Soltu.DM.04G019410	4.20823	1.86832	1.17148	0.347	0.165	0	0	IQD1	PREDICTED: protein IQ-DOMAIN 1-like isoform X2 [Solanum tuberosum]	GO:0005516(calmodulin binding);GO:0005634(nucleus);GO:0005886(plasma membrane);GO:0008150(biological_process)	03015(mRNA surveillance pathway)	K14411	NA
Cluster6	Soltu.DM.04G001730	Soltu.DM.04G001730	2.29587	1.03693	1.14671	0.271	0.059	0	0	RPP13	putative late blight resistance protein homolog R1A-10 [Solanum pennellii]	GO:0005524(ATP binding);GO:0005634(nucleus);GO:0005737(cytoplasm);GO:0005886(plasma membrane);GO:0006952(defense response);GO:0007165(signal transduction);GO:0009626(plant-type hypersensitive response);GO:0009814(defense response, incompatible interaction);GO:0043531(ADP binding)	04626(Plant-pathogen interaction)	K13457	NA
Cluster6	Soltu.DM.06G000390	Soltu.DM.06G000390	2.98681	1.3524	1.14309	0.341	0.113	0	0	DGK7	PREDICTED: diacylglycerol kinase 7-like [Solanum tuberosum]	GO:0004143(diacylglycerol kinase activity);GO:0005634(nucleus);GO:0005886(plasma membrane);GO:0007205(protein kinase C-activating G-protein coupled receptor signaling pathway);GO:0048364(root development);GO:0048366(leaf development)	00561(Glycerolipid metabolism);00564(Glycerophospholipid metabolism);04070(Phosphatidylinositol signaling system)	K00901	EC:2.7.1.107
Cluster6	Soltu.DM.09G030460	Soltu.DM.09G030460	3.8123	1.73454	1.13611	0.341	0.115	0	0	--	PREDICTED: glycine-rich cell wall structural protein-like isoform X1 [Solanum tuberosum]	NA	NA	NA	NA
Cluster6	Soltu.DM.05G020940	Soltu.DM.05G020940	4.01393	1.84955	1.11784	0.41	0.151	0	0	PCS1	PREDICTED: aspartic proteinase PCS1-like [Solanum tuberosum]	GO:0004190(aspartic-type endopeptidase activity);GO:0006508(proteolysis);GO:0030163(protein catabolic process)	NA	NA	NA
Cluster6	Soltu.DM.01G001550	Soltu.DM.01G001550	4.23789	1.95552	1.11579	0.398	0.141	0	0	YLS3	PREDICTED: protein YLS3 [Solanum tuberosum]	GO:0005886(plasma membrane);GO:0006869(lipid transport);GO:0008289(lipid binding);GO:0016021(integral component of membrane);GO:0031225(anchored component of membrane)	NA	NA	NA
Cluster6	Soltu.DM.09G003570	Soltu.DM.09G003570	2.5084	1.15904	1.11383	0.291	0.083	0	0	--	PREDICTED: uncharacterized protein LOC102593738 isoform X2 [Solanum tuberosum]	GO:0016787(hydrolase activity)	NA	NA	NA
Cluster6	Soltu.DM.02G020010	Soltu.DM.02G020010	2.49686	1.17148	1.09178	0.287	0.105	0	0	HSP15.4	15.4 kDa class V heat shock protein [Solanum pennellii]	GO:0005737(cytoplasm);GO:0009408(response to heat)	04141(Protein processing in endoplasmic reticulum)	K13993	NA
Cluster6	Soltu.DM.03G024040	Soltu.DM.03G024040	3.09112	1.45499	1.08712	0.362	0.112	0	0	ABCG11	PREDICTED: ABC transporter G family member 11-like [Solanum tuberosum]	GO:0005886(plasma membrane);GO:0015245(fatty acid transmembrane transporter activity);GO:0016021(integral component of membrane);GO:0042626(ATPase activity, coupled to transmembrane movement of substances)	02010(ABC transporters)	K05681	NA
Cluster6	Soltu.DM.03G018120	Soltu.DM.03G018120	3.68512	1.74599	1.07767	0.38	0.174	0	0	At1g76660	PREDICTED: uncharacterized protein LOC102583548 [Solanum tuberosum]	GO:0003674(molecular_function);GO:0005886(plasma membrane);GO:0008150(biological_process)	NA	NA	NA
Cluster6	Soltu.DM.12G024580	Soltu.DM.12G024580	2.35	1.13864	1.04535	0.307	0.08	0	0	--	PREDICTED: uncharacterized protein LOC107063462 [Solanum tuberosum]	NA	NA	NA	NA
Cluster6	Soltu.DM.08G003230	Soltu.DM.08G003230	2.44043	1.19298	1.03257	0.273	0.074	0	0	FAO4A	PREDICTED: long-chain-alcohol oxidase FAO4A-like [Solanum tuberosum]	GO:0046577(long-chain-alcohol oxidase activity)	NA	NA	NA
Cluster6	Soltu.DM.02G031500	Soltu.DM.02G031500	2.15904	1.05648	1.03113	0.277	0.106	0	0	PHO1;H3	PREDICTED: phosphate transporter PHO1 homolog 3-like [Solanum tuberosum]	GO:0005802(trans-Golgi network);GO:0005886(plasma membrane)	NA	NA	NA
Cluster6	Soltu.DM.03G015510	Soltu.DM.03G015510	4.44026	2.1733	1.03076	0.437	0.247	0	0	PMEI11	PREDICTED: 21 kDa protein-like [Solanum tuberosum]	GO:0004857(enzyme inhibitor activity)	00040(Pentose and glucuronate interconversions)	K01051	EC:3.1.1.11
Cluster6	Soltu.DM.10G029460	Soltu.DM.10G029460	2.31408	1.13388	1.02917	0.304	0.084	0	0	At1g61190	PREDICTED: uncharacterized protein LOC102581026 [Solanum tuberosum]	GO:0005524(ATP binding);GO:0005575(cellular_component);GO:0006952(defense response);GO:0043531(ADP binding)	04626(Plant-pathogen interaction)	K13459	NA
Cluster6	Soltu.DM.03G009660	Soltu.DM.03G009660	1.95809	0.960673	1.02733	0.251	0.084	0	0	DTX21	PREDICTED: protein DETOXIFICATION 21-like [Solanum tuberosum]	GO:0006855(drug transmembrane transport)	NA	NA	NA
Cluster6	Soltu.DM.03G037030	Soltu.DM.03G037030	2.65202	1.30341	1.0248	0.311	0.138	0	0	ITIH1	PREDICTED: uncharacterized protein LOC102599336 isoform X2 [Solanum tuberosum]	GO:0003674(molecular_function);GO:0005576(extracellular region);GO:0005886(plasma membrane);GO:0008150(biological_process);GO:0016020(membrane)	00270(Cysteine and methionine metabolism)	K00789	EC:2.5.1.6
Cluster6	Soltu.DM.06G019720	Soltu.DM.06G019720	2.21249	1.12763	0.972375	0.271	0.075	0	0	ABCG32	PREDICTED: ABC transporter G family member 32 [Solanum tuberosum]	GO:0005886(plasma membrane);GO:0016021(integral component of membrane);GO:0042626(ATPase activity, coupled to transmembrane movement of substances)	02010(ABC transporters)	K05681	NA
Cluster6	Soltu.DM.11G019460	Soltu.DM.11G019460	2.74819	1.41367	0.95903	0.312	0.095	0	0	ABCG15	PREDICTED: ABC transporter G family member 15-like [Solanum tuberosum]	GO:0005886(plasma membrane);GO:0016021(integral component of membrane);GO:0042626(ATPase activity, coupled to transmembrane movement of substances)	02010(ABC transporters)	K05681	NA
Cluster6	Soltu.DM.02G009840	Soltu.DM.02G009840	2.12907	1.0983	0.954944	0.275	0.075	0	0	MYB94	PREDICTED: myb-related protein 306-like [Solanum tuberosum]	GO:0000981(RNA polymerase II transcription factor activity, sequence-specific DNA binding);GO:0001135(transcription factor activity, RNA polymerase II transcription factor recruiting);GO:0003677(DNA binding);GO:0003700(DNA binding transcription factor activity);GO:0005515(protein binding);GO:0005634(nucleus);GO:0006355(regulation of transcription, DNA-templated);GO:0006357(regulation of transcrip…	NA	NA	NA
Cluster6	Soltu.DM.01G048820	Soltu.DM.01G048820	2.43669	1.38039	0.819847	0.291	0.097	0	0	LACS2	PREDICTED: long chain acyl-CoA synthetase 2 [Solanum tuberosum]	GO:0003824(catalytic activity);GO:0004467(long-chain fatty acid-CoA ligase activity);GO:0005524(ATP binding);GO:0005634(nucleus);GO:0005783(endoplasmic reticulum);GO:0006631(fatty acid metabolic process);GO:0006633(fatty acid biosynthetic process);GO:0008152(metabolic process);GO:0009506(plasmodesma);GO:0010025(wax biosynthetic process);GO:0010143(cutin biosynthetic process);GO:0010311(lateral ro…	00061(Fatty acid biosynthesis);00071(Fatty acid degradation);04146(Peroxisome)	K01897	EC:6.2.1.3
Cluster6	Soltu.DM.12G006340	Soltu.DM.12G006340	2.68385	1.24829	1.10435	0.252	0.071	0	0	BCAT2	PREDICTED: branched-chain-amino-acid aminotransferase 2, chloroplastic-like [Solanum tuberosum]	GO:0003824(catalytic activity);GO:0004084(branched-chain-amino-acid transaminase activity);GO:0005737(cytoplasm);GO:0005739(mitochondrion);GO:0009082(branched-chain amino acid biosynthetic process);GO:0009097(isoleucine biosynthetic process);GO:0009098(leucine biosynthetic process);GO:0009099(valine biosynthetic process);GO:0009507(chloroplast);GO:0052654(L-leucine transaminase activity);GO:00526…	00270(Cysteine and methionine metabolism);00280(Valine, leucine and isoleucine degradation);00290(Valine, leucine and isoleucine biosynthesis);00770(Pantothenate and CoA biosynthesis)	K00826	EC:2.6.1.42
Cluster6	Soltu.DM.02G018230	Soltu.DM.02G018230	2.59371	1.31344	0.981661	0.309	0.111	0	0	--	PREDICTED: keratin, type II cytoskeletal 60 kDa, component III-like [Solanum tuberosum]	NA	NA	NA	NA
Cluster6	Soltu.DM.05G024890	Soltu.DM.05G024890	2.08251	1.06716	0.964539	0.268	0.098	0	3.70665e-307	--	PREDICTED: uncharacterized protein LOC102585143 [Solanum tuberosum]	NA	NA	NA	NA
Cluster6	Soltu.DM.08G015510	Soltu.DM.08G015510	3.05894	1.40407	1.12342	0.273	0.125	0	5.05402e-304	--	PREDICTED: uncharacterized protein LOC102598357 [Solanum tuberosum]	GO:0003674(molecular_function);GO:0005576(extracellular region);GO:0005618(cell wall);GO:0008150(biological_process);GO:0009505(plant-type cell wall)	03008(Ribosome biogenesis in eukaryotes);04712(Circadian rhythm - plant)	K03097	EC:2.7.11.1
Cluster6	Soltu.DM.03G018100	Soltu.DM.03G018100	3.28352	1.87441	0.808806	0.32	0.121	4.04946e-308	1.34774e-303	DCR	PREDICTED: BAHD acyltransferase DCR [Solanum tuberosum]	GO:0005737(cytoplasm);GO:0005829(cytosol);GO:0009793(embryo development ending in seed dormancy);GO:0010090(trichome morphogenesis);GO:0010143(cutin biosynthetic process);GO:0016740(transferase activity);GO:0016747(transferase activity, transferring acyl groups other than amino-acyl groups);GO:0051179(localization);GO:0090626(plant epidermis morphogenesis)	NA	NA	NA
Cluster6	Soltu.DM.03G033020	Soltu.DM.03G033020	2.03877	1.09972	0.890562	0.258	0.112	4.3577e-257	1.45033e-252	ltnD	PREDICTED: uncharacterized protein LOC102593631 [Solanum tuberosum]	GO:0003674(molecular_function);GO:0005575(cellular_component);GO:0008150(biological_process)	00280(Valine, leucine and isoleucine degradation)	K00020	EC:1.1.1.31
Cluster6	Soltu.DM.01G039310	Soltu.DM.01G039310	2.1388	1.14746	0.898358	0.258	0.111	3.8623e-244	1.28545e-239	HIPP36	PREDICTED: uncharacterized protein LOC102603257 [Solanum tuberosum]	GO:0005737(cytoplasm);GO:0030001(metal ion transport);GO:0046914(transition metal ion binding);GO:0046916(cellular transition metal ion homeostasis)	NA	NA	NA
Cluster6	Soltu.DM.04G036490	Soltu.DM.04G036490	2.00734	1.14192	0.813827	0.256	0.094	8.12384e-237	2.70378e-232	--	uncharacterized protein LOC107018235 [Solanum pennellii]	GO:0003676(nucleic acid binding);GO:0003700(DNA binding transcription factor activity);GO:0005634(nucleus);GO:0006355(regulation of transcription, DNA-templated);GO:0008270(zinc ion binding)	NA	NA	NA
Cluster6	Soltu.DM.11G022640	Soltu.DM.11G022640	2.50322	1.39148	0.84717	0.284	0.164	2.54362e-231	8.46566e-227	BGAL8	PREDICTED: beta-galactosidase 8 [Solanum tuberosum]	GO:0004565(beta-galactosidase activity);GO:0005618(cell wall);GO:0005773(vacuole)	00052(Galactose metabolism);00600(Sphingolipid metabolism);00531(Glycosaminoglycan degradation);00604(Glycosphingolipid biosynthesis - ganglio series);00511(Other glycan degradation)	K12309	EC:3.2.1.23
Cluster6	Soltu.DM.11G004550	Soltu.DM.11G004550	2.32884	1.31258	0.827203	0.277	0.15	8.23543e-227	2.74091e-222	At3g53190	PREDICTED: probable pectate lyase 13 isoform X1 [Solanum tuberosum]	GO:0005886(plasma membrane);GO:0030570(pectate lyase activity);GO:0031225(anchored component of membrane)	00040(Pentose and glucuronate interconversions)	K01728	EC:4.2.2.2
Cluster6	Soltu.DM.09G026770	Soltu.DM.09G026770	2.89907	1.74987	0.728342	0.321	0.229	8.62033e-210	2.86902e-205	XBAT35	PREDICTED: putative E3 ubiquitin-protein ligase XBAT35 isoform X1 [Solanum tuberosum]	GO:0000151(ubiquitin ligase complex);GO:0004842(ubiquitin-protein transferase activity);GO:0005634(nucleus);GO:0005737(cytoplasm);GO:0008270(zinc ion binding);GO:0016567(protein ubiquitination);GO:0031625(ubiquitin protein ligase binding);GO:0046872(metal ion binding)	NA	NA	NA
Cluster6	Soltu.DM.04G012760	Soltu.DM.04G012760	3.90305	2.30857	0.757605	0.251	0.102	1.40736e-207	4.68397e-203	MO1	PREDICTED: LOW QUALITY PROTEIN: 3-hydroxybenzoate 6-hydroxylase 1-like [Solanum tuberosum]	GO:0004497(monooxygenase activity);GO:0044550(secondary metabolite biosynthetic process)	00906(Carotenoid biosynthesis)	K09838	EC:1.14.15.21
Cluster6	Soltu.DM.02G025010	Soltu.DM.02G025010	2.54641	1.56927	0.698373	0.313	0.211	3.5754e-202	1.18997e-197	PUB5	PREDICTED: U-box domain-containing protein 5 [Solanum tuberosum]	GO:0004842(ubiquitin-protein transferase activity);GO:0016567(protein ubiquitination)	NA	NA	NA
Cluster6	Soltu.DM.03G022630	Soltu.DM.03G022630	2.82278	1.60565	0.813963	0.294	0.174	7.88759e-198	2.62515e-193	GLT1	PREDICTED: glutamate synthase 1 [NADH], chloroplastic isoform X2 [Solanum tuberosum]	GO:0005737(cytoplasm);GO:0006537(glutamate biosynthetic process);GO:0015930(glutamate synthase activity);GO:0019676(ammonia assimilation cycle)	00910(Nitrogen metabolism);00250(Alanine, aspartate and glutamate metabolism)	K00264	EC:1.4.1.13;EC:1.4.1.14
Cluster6	Soltu.DM.05G024870	Soltu.DM.05G024870	2.82953	1.74585	0.696635	0.328	0.226	6.33913e-196	2.10979e-191	ARR1	PREDICTED: two-component response regulator ARR1-like [Solanum tuberosum]	GO:0000156(phosphorelay response regulator activity);GO:0000160(phosphorelay signal transduction system);GO:0003677(DNA binding);GO:0003700(DNA binding transcription factor activity);GO:0005515(protein binding);GO:0005634(nucleus);GO:0006351(transcription, DNA-templated);GO:0006355(regulation of transcription, DNA-templated);GO:0009414(response to water deprivation);GO:0009735(response to cytokin…	04075(Plant hormone signal transduction)	K14491	NA
[truncated: 2,445 more rows]

## Sheet: Table S6
Table S6. Top 5 novel marker genes in different cell clusters.
[truncated: 106 more rows]

## Sheet: Table S7
Table S7. Statistical table of the distribution information of subpopulations in cell trajectories.
[truncated: 30,938 more rows]

[truncated: 15 more sheets: Table S8, Table S9, Table S10, Table S11, Table S12, Table S13, Table S14, Table S15, Table S16, Table S17, Table S18, Table S19, Table S20, Table S21, Table 22]
